# Supplementary material for: How to measure bacterial genome plasticity? A novel index helps gather insights on pathogens
Source: Microb Genom. 2025 Aug 4;11(8):001459. doi: 10.1099/mgen.0.001459 (PMC12321203; doi:10.1099/mgen.0.001459)
Supplement: Uncited Table S1. [file mgen-11-01459-s002.xlsx]

## Sheet: Klebsiella pneumoniae
Supplementary Table 1. Genomes and corresponding metadata included in the analyses. Metadata were obtained from the BV-BRC platform. FastBAPS clusters were assesed using fastBAPS.
Genome_id	Species	fastBAPS cluster	Status	N. contigs	Length	GC content	Isolation Country	Collection date
573.31	Klebsiella pneumoniae	13	Complete	2	5561850	57.2625	USA	2018-10-12
573.218	Klebsiella pneumoniae	13	WGS	33	5236186	57.4745	Italy	2014
573.376	Klebsiella pneumoniae	13	WGS	229	5430963	57.3958	Mexico	2014-01-01
573.257	Klebsiella pneumoniae	13	WGS	75	5468353	57.3166	Japan	2013-12-04
573.261	Klebsiella pneumoniae	13	WGS	35	5508404	57.3129	Grenada	2018
573.13	Klebsiella pneumoniae	13	WGS	287	5456965	57.31	USA
573.257	Klebsiella pneumoniae	13	WGS	75	5562093	57.1414	Malaysia	2015-04-07
573.213	Klebsiella pneumoniae	13	WGS	76	5391661	57.4782	Poland	2014
573.204	Klebsiella pneumoniae	13	WGS	71	5156059	57.5738	Germany	2014-10-01
573.129	Klebsiella pneumoniae	13	WGS	288	5557604	57.09	USA
573.129	Klebsiella pneumoniae	13	WGS	283	5166027	57.46	USA
573.472	Klebsiella pneumoniae	13	WGS	171	5550545	57.0064	Norway	2016
573.988	Klebsiella pneumoniae	13	WGS	37	5548492	57.06	United Kingdom	2014
573.408	Klebsiella pneumoniae	13	WGS	143	5572959	56.88	United Kingdom	2003
573.205	Klebsiella pneumoniae	13	WGS	57	5298962	57.5038	Greece	2013
573.287	Klebsiella pneumoniae	13	WGS	97	5463786	57.326	Russia	2017
573.149	Klebsiella pneumoniae	13	WGS	91	5433380	57.25	China	2015-09-01
573.149	Klebsiella pneumoniae	13	WGS	137	5343306	57.41	China	2015-06-01
573.261	Klebsiella pneumoniae	13	WGS	75	5792318	56.7633	Barbados	2018
573.127	Klebsiella pneumoniae	13	WGS	64	5422568	57.38	Nigeria	2013-08-30
573.2	Klebsiella pneumoniae	13	WGS	109	5856341	56.7136	China	2014
573.263	Klebsiella pneumoniae	13	WGS	84	5486373	57.1868	Dominica	2018
573.263	Klebsiella pneumoniae	13	WGS	38	5384675	57.3714	Trinidad	2018
573.291	Klebsiella pneumoniae	13	WGS	88	5228735	57.5292	Cambodia
573.217	Klebsiella pneumoniae	13	WGS	89	5602551	57.0896	Israel	2014
573.372	Klebsiella pneumoniae	13	WGS	133	6128917	56.5455
573.404	Klebsiella pneumoniae	13	WGS	105	5239231	57.3795	Jordan	2014-02-24
573.435	Klebsiella pneumoniae	13	WGS	309	5616981	57.2192	Pakistan	2020-01-25
573.424	Klebsiella pneumoniae	13	WGS	299	5498168	57.3873		2019
573.101	Klebsiella pneumoniae	13	WGS	98	5461352	57.14		2017-01-19
573.474	Klebsiella pneumoniae	13	WGS	55	5599973	57.1616	Belgium	2020
573.419	Klebsiella pneumoniae	13	WGS	85	5564124	56.98	United Kingdom	2005
573.414	Klebsiella pneumoniae	13	WGS	141	5634599	56.9313	Brazil	2016
573.137	Klebsiella pneumoniae	13	WGS	66	5458380	57.36	USA	2014-10-22
573.492	Klebsiella pneumoniae	13	WGS	152	5398867	57.3665	France	2018-08-19
573.202	Klebsiella pneumoniae	13	WGS	26	5569110	57.0247	Thailand	2016
573.202	Klebsiella pneumoniae	13	WGS	3	5449135	57.3702
573.137	Klebsiella pneumoniae	13	WGS	160	5676118	56.81	Malaysia	2014-09-15
573.202	Klebsiella pneumoniae	13	WGS	9	5643040	56.9442
573.136	Klebsiella pneumoniae	13	WGS	64	5361711	57.33	USA	2014-08-29
573.323	Klebsiella pneumoniae	13	WGS	116	5377974	57.4548	Poland	2018
573.413	Klebsiella pneumoniae	13	WGS	10	5672587	57.061	South Africa	2021-01-22
573.31	Klebsiella pneumoniae	13	WGS	74	5376875	57.3067	Israel	2017-07-31
573.323	Klebsiella pneumoniae	13	Complete	2	5371452	57.3252	United Kingdom	2017
573.202	Klebsiella pneumoniae	13	WGS	124	5510326	57.135	Thailand	2016
573.415	Klebsiella pneumoniae	13	WGS	151	5487460	57.2019		2019
573.356	Klebsiella pneumoniae	13	WGS	142	5490374	56.9843	Portugal
573.262	Klebsiella pneumoniae	13	WGS	29	5327967	57.4664	Saint Lucia	2018
573.218	Klebsiella pneumoniae	13	WGS	70	5369104	57.2377	Italy	2013
573.415	Klebsiella pneumoniae	13	WGS	87	5494250	57.3117		2019
573.413	Klebsiella pneumoniae	13	WGS	6	5846828	56.8961	Thailand	2020-11-01
573.311	Klebsiella pneumoniae	13	WGS	104	5194947	57.7847	USA, Pakistan	2010-2013
573.376	Klebsiella pneumoniae	13	WGS	108	5770057	56.925	Malaysia	2016
573.203	Klebsiella pneumoniae	13	WGS	58	5570515	57.0424	Thailand	2016
573.481	Klebsiella pneumoniae	13	Complete	2	5747989	56.7769	Iraq	2016-02-14
573.709	Klebsiella pneumoniae	13	WGS	68	5523888	57.21	United Kingdom	2001
573.481	Klebsiella pneumoniae	13	WGS	79	5393051	57.4378	France	2020-11-23
573.141	Klebsiella pneumoniae	13	WGS	103	5632204	57.13	USA	2012-09-02
573.142	Klebsiella pneumoniae	13	WGS	133	5672784	56.81	USA	2012-09-18
573.201	Klebsiella pneumoniae	13	WGS	7	5484860	56.7377	United Kingdom	1952
573.274	Klebsiella pneumoniae	13	WGS	89	5476051	57.3556	France	2018
573.224	Klebsiella pneumoniae	13	WGS	75	5509044	57.2512	USA	2015
573.438	Klebsiella pneumoniae	13	Complete	1	5119182	57.6482	Nigeria	2019-06-07
573.207	Klebsiella pneumoniae	13	WGS	68	5316260	57.567	United Kingdom (England, Wales & N. Ireland)
573.355	Klebsiella pneumoniae	13	WGS	53	5089598	57.6017	Australia	2013-01-01
573.216	Klebsiella pneumoniae	13	WGS	98	5616746	56.9897	Germany	2013
573.403	Klebsiella pneumoniae	13	WGS	129	5555747	57.11	China	2015
1.32843e+06	Klebsiella pneumoniae	13	WGS	16	5195569	57.5	USA	2012-09-01
573.35	Klebsiella pneumoniae	13	WGS	103	5505517	57.1274	Russia	2015-03-30
1.32838e+06	Klebsiella pneumoniae	13	WGS	23	5533872	57.3	USA	2012-08-01
573.398	Klebsiella pneumoniae	13	WGS	103	5829890	56.6991	China	2013
72407.1	Klebsiella pneumoniae	13	WGS	96	5500392	57.2498	Uganda
573.155	Klebsiella pneumoniae	13	WGS	92	5538068	57.14	Australia	2013-10-07
573.458	Klebsiella pneumoniae	13	WGS	63	5364638	57.2935		2018
573.215	Klebsiella pneumoniae	13	WGS	56	5418803	57.0066	Israel	2013
573.451	Klebsiella pneumoniae	13	Complete	9	5853109	56.8554
1.40018e+06	Klebsiella pneumoniae	13	WGS	15	5331802	57.5	USA
573.274	Klebsiella pneumoniae	13	WGS	201	5741166	57.0566	USA
573.367	Klebsiella pneumoniae	13	WGS	155	5760629	56.9398	Egypt	2016
573.458	Klebsiella pneumoniae	13	WGS	99	5338538	57.3692		2019
573.447	Klebsiella pneumoniae	13	WGS	50	5572472	56.9636	China	2018
573.388	Klebsiella pneumoniae	13	WGS	75	5210606	57.6016	China	2013-10-27
573.155	Klebsiella pneumoniae	13	WGS	46	5146308	57.47	Australia	2013-09-29
573.186	Klebsiella pneumoniae	13	WGS	3	5737479	57.1692	Spain	2014-05-06
573.18	Klebsiella pneumoniae	13	WGS	252	5697420	56.7076	Japan	2014-06-13
573.46	Klebsiella pneumoniae	13	WGS	98	5548779	57.0658	China	2019
573.404	Klebsiella pneumoniae	13	Complete	1	5281403	57.5521	USA	2016-10-16
573.343	Klebsiella pneumoniae	13	Complete	9	5646982	56.9268
573.317	Klebsiella pneumoniae	13	WGS	278	5553481	56.8243	Colombia	2014-08-22
573.372	Klebsiella pneumoniae	13	WGS	81	5503234	57.3143	India	2020
1.2181e+06	Klebsiella pneumoniae	13	WGS	154	5175651	57.16
573.185	Klebsiella pneumoniae	13	WGS	192	5472904	57.2308	USA	2017
573.214	Klebsiella pneumoniae	13	WGS	77	5613035	57.0457	Slovakia	2014
72407.8	Klebsiella pneumoniae	13	Complete	3	5520596	57.2	USA	2013
573.258	Klebsiella pneumoniae	13	WGS	70	5365858	57.3581	Japan	2014-01-15
573.362	Klebsiella pneumoniae	13	WGS	297	5687850	57.0407
573.272	Klebsiella pneumoniae	13	WGS	117	5283079	57.4448	USA	2003-01-31
573.155	Klebsiella pneumoniae	13	WGS	79	5395705	57.17	Nepal	2012-07-19
573.45	Klebsiella pneumoniae	13	Complete	4	5654881	57.1411	Japan
573.388	Klebsiella pneumoniae	13	WGS	93	5434144	57.2179	India	2019-08-24
573.175	Klebsiella pneumoniae	14	WGS	16	5861909	56.54	USA	2014
573.272	Klebsiella pneumoniae	14	WGS	269	5962283	56.7987	USA	2001-07-25
573.482	Klebsiella pneumoniae	14	WGS	118	5440268	57.5054	France	2021
573.452	Klebsiella pneumoniae	14	WGS	91	5844409	56.7241	United Kingdom	2016-07-06
573.482	Klebsiella pneumoniae	14	WGS	136	5362491	57.6334	France	2021
573.482	Klebsiella pneumoniae	14	WGS	129	5681654	57.0486	France	2019
573.482	Klebsiella pneumoniae	14	WGS	134	5528172	57.3849	France	2021
573.202	Klebsiella pneumoniae	14	WGS	5	5645154	57.1742		1900-1984
573.313	Klebsiella pneumoniae	14	WGS	6	6080522	56.5443	South Korea	2013-12-01
573.482	Klebsiella pneumoniae	14	WGS	88	5764248	56.7112	France	2019
573.482	Klebsiella pneumoniae	14	WGS	102	5468899	57.42	France	2021
573.482	Klebsiella pneumoniae	14	WGS	109	5509732	57.3307	France	2019
573.482	Klebsiella pneumoniae	14	WGS	174	5492879	57.4211	France	2019
573.482	Klebsiella pneumoniae	14	WGS	125	5508598	57.3904	France	2017
573.179	Klebsiella pneumoniae	14	WGS	98	5481050	57.2934	China	2011-06-01
573.272	Klebsiella pneumoniae	14	WGS	306	5955354	56.955	USA	2001-07-25
573.482	Klebsiella pneumoniae	14	WGS	107	5766833	56.9475	France	2018
573.483	Klebsiella pneumoniae	14	WGS	160	5685621	57.2528	France	2016
573.451	Klebsiella pneumoniae	14	WGS	221	5728624	56.837	India	2016-12-01
573.273	Klebsiella pneumoniae	14	Complete	2	5497463	57.2629	USA
573.482	Klebsiella pneumoniae	14	WGS	125	5481393	57.4092	France	2019
573.311	Klebsiella pneumoniae	14	WGS	135	5871319	56.6294	Malawi
573.339	Klebsiella pneumoniae	14	WGS	89	5754316	56.7757	Pakistan	2016
573.372	Klebsiella pneumoniae	14	WGS	6	5814746	56.7357	Germany	2018
573.256	Klebsiella pneumoniae	14	WGS	170	5753090	56.761	India	2015
573.434	Klebsiella pneumoniae	14	WGS	63	5355959	57.4343		2017
573.155	Klebsiella pneumoniae	14	WGS	7	5573126	57.04	USA	2014
573.415	Klebsiella pneumoniae	14	WGS	125	5559626	57.2536		2019
573.196	Klebsiella pneumoniae	14	Complete	1	5491870	57.38	India	2010-10-07
573.356	Klebsiella pneumoniae	14	WGS	94	5649596	57.1344	Egypt
573.313	Klebsiella pneumoniae	14	WGS	69	5415830	57.2945	India	2019
573.2	Klebsiella pneumoniae	14	WGS	149	5923655	56.852	Sweden	2008
573.36	Klebsiella pneumoniae	14	WGS	84	5640952	56.8719	Bangladesh	2018-06-28
573.154	Klebsiella pneumoniae	14	WGS	292	5487415	57.25
573.434	Klebsiella pneumoniae	14	Complete	4	5919869	56.6915		2018
573.313	Klebsiella pneumoniae	14	WGS	100	5709977	56.8174	India	2019
573.313	Klebsiella pneumoniae	14	WGS	127	5881429	56.6974	India	2019
573.154	Klebsiella pneumoniae	14	WGS	68	5464752	57.32	Nepal	2012-06-16
573.482	Klebsiella pneumoniae	14	WGS	120	5677762	56.9307	France	2019
573.274	Klebsiella pneumoniae	14	WGS	55	5448423	57.286	United Kingdom	2016-12-01
573.244	Klebsiella pneumoniae	14	WGS	79	5361768	57.4713	USA	2014-09-10
573.482	Klebsiella pneumoniae	14	WGS	89	5582604	57.1491	France	2019
573.141	Klebsiella pneumoniae	14	WGS	128	5722406	56.82	USA	2012-06-26
573.272	Klebsiella pneumoniae	14	WGS	123	5671571	57.2053	USA	2001-07-25
573.482	Klebsiella pneumoniae	14	WGS	137	5406670	57.4862	France	2017
573.256	Klebsiella pneumoniae	14	Complete	3	5831084	56.7344	Thailand	2014-09-01
573.313	Klebsiella pneumoniae	14	WGS	6	6038294	56.6422	South Korea	2013-09-01
573.216	Klebsiella pneumoniae	14	WGS	87	5520616	57.1311	Germany	2013
573.313	Klebsiella pneumoniae	14	WGS	89	5648068	56.9133	India	2019
573.201	Klebsiella pneumoniae	14	WGS	53	5469089	57.1338
573.372	Klebsiella pneumoniae	14	WGS	101	5707181	56.8513	India	2020
573.458	Klebsiella pneumoniae	14	WGS	101	5484510	57.3048
573.372	Klebsiella pneumoniae	14	WGS	116	5831022	56.9363	Malawi	2015-11-01
573.311	Klebsiella pneumoniae	14	WGS	232	5748803	56.9448	Malawi
573.313	Klebsiella pneumoniae	14	WGS	103	5798512	56.7302	India	2019
573.419	Klebsiella pneumoniae	14	WGS	51	5560119	57.06	United Kingdom	2005
573.483	Klebsiella pneumoniae	14	Complete	3	5554885	57.2359	USA	2017-06-12
573.451	Klebsiella pneumoniae	14	Complete	1	5377832	57.621	India	2019-09-19
573.414	Klebsiella pneumoniae	14	WGS	126	5588903	57.2399		2019
573.212	Klebsiella pneumoniae	14	WGS	76	5479399	57.3571	Turkey	2013
573.413	Klebsiella pneumoniae	14	WGS	116	5740656	56.8191	Kenya	2015-11-16
1.32839e+06	Klebsiella pneumoniae	14	WGS	22	5539871	57.2	USA
573.721	Klebsiella pneumoniae	14	WGS	303	5720251	56.87	India	2016
573.723	Klebsiella pneumoniae	14	WGS	204	5776419	56.73	India	2014
573.35	Klebsiella pneumoniae	14	WGS	99	5720631	57.0189	USA	2009
1.32841e+06	Klebsiella pneumoniae	14	WGS	27	5562105	57.3	USA	2008-12-01
573.294	Klebsiella pneumoniae	14	WGS	165	5879710	56.9558	India	2016-04-01
573.35	Klebsiella pneumoniae	14	WGS	183	5725742	57.1175	United Kingdom	2012
573.28	Klebsiella pneumoniae	14	WGS	249	5500683	57.3869	France	2018
573.973	Klebsiella pneumoniae	14	WGS	62	5493421	57.35	Portugal	1980
573.355	Klebsiella pneumoniae	14	WGS	162	5946602	56.6506	Portugal
573.398	Klebsiella pneumoniae	14	WGS	67	5542959	57.2724	Australia	2018-01-30
573.204	Klebsiella pneumoniae	14	WGS	70	5564129	57.2233	Germany	2014-06-01
573.221	Klebsiella pneumoniae	14	WGS	128	5483499	57.2854	Spain	2014
573.24	Klebsiella pneumoniae	14	WGS	295	5793835	56.7181
72407.2	Klebsiella pneumoniae	14	Complete	8	5590939	57.2363	India	2018
72407.2	Klebsiella pneumoniae	14	Complete	7	5863691	56.9464	India	2014
573.224	Klebsiella pneumoniae	14	WGS	210	5857665	56.8	Saudi Arabia	2015
72407.1	Klebsiella pneumoniae	14	Complete	3	5535187	57.19	China	2014-09-28
573.378	Klebsiella pneumoniae	14	WGS	117	5749317	57.1095	Colombia	2011
573.206	Klebsiella pneumoniae	14	WGS	78	5616414	57.1482	Portugal	2014
573.404	Klebsiella pneumoniae	14	WGS	187	5972067	56.5087	Jordan	2014-02-24
72407.1	Klebsiella pneumoniae	14	Complete	4	5884898	56.7039	Korea	2015-12-10
573.206	Klebsiella pneumoniae	14	WGS	76	5749029	57.1497	Portugal	2013
573.698	Klebsiella pneumoniae	14	WGS	105	5712243	57.06	Pakistan	2013
573.698	Klebsiella pneumoniae	14	WGS	119	5701390	57.12	Pakistan	2013
72407.9	Klebsiella pneumoniae	14	WGS	75	5620360	57.0409	USA	2016-01-01
573.396	Klebsiella pneumoniae	14	WGS	58	5459225	57.3141	China	2016-04-10
573.202	Klebsiella pneumoniae	14	WGS	64	5542646	57.2899	Thailand	2016
72407.7	Klebsiella pneumoniae	14	WGS	84	5542828	57.23	Thailand	2016-01-28
72407.6	Klebsiella pneumoniae	14	WGS	103	5747352	56.77	Thailand	2016-05-17
573.413	Klebsiella pneumoniae	14	Complete	4	5697330	57.0855		2002
1.32838e+06	Klebsiella pneumoniae	14	WGS	60	5605323	57.1	USA	2012-11-01
573.396	Klebsiella pneumoniae	14	WGS	57	5506611	57.2702	China	2016-06-14
573.397	Klebsiella pneumoniae	14	WGS	115	5521163	57.191	China	2010-12-02
573.579	Klebsiella pneumoniae	14	WGS	44	5582572	57.12	Thailand	2015-10-02
573.203	Klebsiella pneumoniae	14	WGS	48	5378751	57.4315	Thailand	2016
573.414	Klebsiella pneumoniae	14	WGS	141	5590987	57.2067		2019
573.134	Klebsiella pneumoniae	14	WGS	126	5410653	57.43	USA	2014-05-02
573.262	Klebsiella pneumoniae	14	WGS	57	5495926	57.3254	Cayman Islands	2018
573.215	Klebsiella pneumoniae	15	WGS	118	5732243	57.0192	Poland	2013
573.181	Klebsiella pneumoniae	15	WGS	76	5671106	56.7976	Germany	2014
573.257	Klebsiella pneumoniae	15	WGS	241	5729143	56.7718	Egypt	2003
573.334	Klebsiella pneumoniae	15	WGS	142	5867640	56.5884	Nepal	2012-06-26
573.154	Klebsiella pneumoniae	15	WGS	68	5464373	57.28	Nepal	2012-07-07
573.154	Klebsiella pneumoniae	15	WGS	118	5876807	56.66	Nepal	2012-06-29
573.334	Klebsiella pneumoniae	15	WGS	150	5746689	56.523	Nepal	2012-02-29
573.452	Klebsiella pneumoniae	15	Complete	8	5709075	56.9458	China	2020-07-31
573.452	Klebsiella pneumoniae	15	WGS	151	5693576	57.014	Argentina	2020
1.4388e+06	Klebsiella pneumoniae	15	WGS	154	5757699	56.9	USA	2013-07-13
573.154	Klebsiella pneumoniae	15	WGS	92	5729787	56.91	Lebanon	2013-05-20
72407.1	Klebsiella pneumoniae	15	WGS	90	5453399	57.1658	Portugal	2012
573.26	Klebsiella pneumoniae	15	WGS	188	5779176	56.8517	China	2015-09-19
573.18	Klebsiella pneumoniae	15	WGS	111	5668218	57.0675	China	2015-10-13
573.387	Klebsiella pneumoniae	15	WGS	90	5441517	57.2342	Portugal	2016
573.181	Klebsiella pneumoniae	15	WGS	177	5673369	56.9429	Viet Nam	2017
573.26	Klebsiella pneumoniae	15	WGS	75	5514344	57.2096	China	2015-07-07
573.294	Klebsiella pneumoniae	15	WGS	97	5542874	56.8475
72407.1	Klebsiella pneumoniae	15	WGS	130	6050103	56.4598	Portugal	2012
573.362	Klebsiella pneumoniae	15	WGS	8	5863180	56.6501	China	2016
573.179	Klebsiella pneumoniae	15	Complete	6	5947820	56.7549	Thailand	2016-08-01
573.21	Klebsiella pneumoniae	15	WGS	77	5474447	57.2743	Ireland	2014
573.448	Klebsiella pneumoniae	15	Complete	1	5249104	57.4629	China	2019
573.452	Klebsiella pneumoniae	15	Complete	8	5541433	57.1659	Hong Kong	2018-12-01
573.165	Klebsiella pneumoniae	15	WGS	7	5883982	56.72		2014
573.208	Klebsiella pneumoniae	15	WGS	125	5607636	57.004	Cyprus
573.451	Klebsiella pneumoniae	15	WGS	79	5522954	57.1497	China	2018
573.366	Klebsiella pneumoniae	15	WGS	146	5750585	56.7409	China
573.451	Klebsiella pneumoniae	15	WGS	84	5498852	57.2047	China	2018
573.232	Klebsiella pneumoniae	15	WGS	311	5590788	57.2455	Japan	2017
573.447	Klebsiella pneumoniae	15	WGS	131	5501447	57.2702	China	2019
573.362	Klebsiella pneumoniae	15	WGS	160	5520982	57.1589
72407.6	Klebsiella pneumoniae	15	WGS	92	5618184	56.92	Pakistan	2010-2012
573.355	Klebsiella pneumoniae	15	WGS	130	5637383	57.1449	Portugal
573.362	Klebsiella pneumoniae	15	Complete	5	5605382	57.0571	USA
573.446	Klebsiella pneumoniae	15	WGS	2	5576009	57.1909	China	2015
573.452	Klebsiella pneumoniae	15	Complete	5	5579152	57.1251	Hong Kong	2018-12-01
72407.5	Klebsiella pneumoniae	15	WGS	77	5778120	56.48	Pakistan	2010-2012
72407.5	Klebsiella pneumoniae	15	WGS	81	5522512	57.13	Pakistan	2010-2012
573.397	Klebsiella pneumoniae	15	WGS	151	5589904	57.1372	China	2017-05-08
573.338	Klebsiella pneumoniae	15	WGS	146	5683437	57.0304	Brazil	2017-02-15
573.259	Klebsiella pneumoniae	15	WGS	289	6002255	56.7638	France	2016-08-22
573.231	Klebsiella pneumoniae	15	Complete	1	5379069	57.3205	China	2017-11-03
573.208	Klebsiella pneumoniae	15	WGS	215	5765540	56.9687	Romania
573.439	Klebsiella pneumoniae	15	WGS	79	5535116	57.1182	China	2020
72407.7	Klebsiella pneumoniae	15	WGS	73	5388659	57.37	Thailand	2016-12-18
573.334	Klebsiella pneumoniae	15	WGS	110	5692252	56.6422	Nepal	2011-11-27
573.153	Klebsiella pneumoniae	15	WGS	4	5348955	57.25	USA	2014
573.244	Klebsiella pneumoniae	15	WGS	114	5734539	56.9184	USA	2013-05-29
573.153	Klebsiella pneumoniae	15	WGS	134	5576660	57.03	South Africa	2013-05-29
573.213	Klebsiella pneumoniae	15	WGS	66	5411170	57.2706	Turkey	2013
573.22	Klebsiella pneumoniae	15	WGS	122	5751801	56.7517	Hungary	2014
573.42	Klebsiella pneumoniae	15	WGS	60	5345880	57.28	United Kingdom	2005
573.28	Klebsiella pneumoniae	15	WGS	70	5188638	57.3382	Spain	2014-03-20
573.376	Klebsiella pneumoniae	15	WGS	99	5479561	57.2485	Brazil	2017-03-07
573.22	Klebsiella pneumoniae	15	WGS	87	5696062	57.1058	Hungary	2013
573.141	Klebsiella pneumoniae	15	WGS	119	5526726	57.03	USA	2012-09-14
573.481	Klebsiella pneumoniae	15	WGS	98	5644845	56.9051	China	2021-10-01
573.416	Klebsiella pneumoniae	15	WGS	44	5295634	57.22	United Kingdom	2006
573.413	Klebsiella pneumoniae	15	WGS	53	5406269	57.28	United Kingdom	2010
573.699	Klebsiella pneumoniae	15	WGS	75	5614075	56.99	Pakistan	2013
573.311	Klebsiella pneumoniae	15	WGS	197	5934670	56.5937	USA, Pakistan	2010-2013
573.203	Klebsiella pneumoniae	15	WGS	71	5605105	57.1271	Thailand	2016
573.22	Klebsiella pneumoniae	15	WGS	249	5616212	57.1058	Spain	2013
573.22	Klebsiella pneumoniae	15	WGS	244	5710413	57.04	Spain	2013
573.14	Klebsiella pneumoniae	15	WGS	104	5610875	57.01	USA	2012-03-31
573.219	Klebsiella pneumoniae	15	WGS	200	5858437	56.658	Spain	2013
573.219	Klebsiella pneumoniae	15	WGS	109	5651941	57.12	Spain	2013
573.139	Klebsiella pneumoniae	15	WGS	117	5725274	56.93	USA	2015-03-12
573.308	Klebsiella pneumoniae	15	WGS	130	5529120	57.1136	USA	2016-01-19
573.356	Klebsiella pneumoniae	15	WGS	105	5317924	57.3579	Portugal
573.341	Klebsiella pneumoniae	15	Complete	4	5678503	56.9737	Hong Kong	2017
573.34	Klebsiella pneumoniae	15	WGS	129	5677350	57.0261	South Africa	2019-02-19
573.341	Klebsiella pneumoniae	15	WGS	185	5363408	57.3387	Russia	2014-01-16
573.219	Klebsiella pneumoniae	15	WGS	85	5479766	57.1929	Italy	2013
573.414	Klebsiella pneumoniae	15	WGS	118	5398089	57.1401	Spain	2017-08-25
573.181	Klebsiella pneumoniae	15	WGS	132	5533931	57.1193	Viet Nam	2017
573.414	Klebsiella pneumoniae	15	WGS	118	5555804	56.8871	Spain	2016-10-28
573.414	Klebsiella pneumoniae	15	WGS	94	5448458	57.3154	Spain	2016-02-17
573.22	Klebsiella pneumoniae	15	WGS	60	5586544	57.215	Hungary	2014
573.421	Klebsiella pneumoniae	15	WGS	39	5425166	57.31	United Kingdom	2007
573.276	Klebsiella pneumoniae	15	WGS	91	5735205	56.7779	China	2016-02-27
573.973	Klebsiella pneumoniae	15	WGS	58	5517298	57.21	Portugal	1980
573.462	Klebsiella pneumoniae	15	WGS	84	5503922	57.1329	United Kingdom
573.462	Klebsiella pneumoniae	15	WGS	140	5817730	56.6106	United Kingdom
573.404	Klebsiella pneumoniae	15	WGS	124	5276229	57.3659	USA	2015-02-04
573.217	Klebsiella pneumoniae	15	WGS	88	5485268	57.3803	Italy	2013
573.213	Klebsiella pneumoniae	15	WGS	80	5539739	57.15	France	2013
573.205	Klebsiella pneumoniae	15	WGS	93	5602780	57.0691	Spain	2014
573.205	Klebsiella pneumoniae	15	WGS	96	5522143	57.2411	Spain	2014
573.128	Klebsiella pneumoniae	15	Complete	4	5816577	56.86	USA	2016-08-19
573.221	Klebsiella pneumoniae	15	WGS	96	5604367	57.0641	Spain	2014
573.324	Klebsiella pneumoniae	15	WGS	3	5374920	57.3506	Japan	2018-08-06
573.34	Klebsiella pneumoniae	15	WGS	117	5859485	57.0598	Pakistan	2016
573.201	Klebsiella pneumoniae	15	WGS	86	5896306	56.8859	China	2018-05-01
573.201	Klebsiella pneumoniae	15	WGS	82	5614719	57.0782	China	2018-05-01
573.155	Klebsiella pneumoniae	15	WGS	79	5619133	57.09	Nepal	2012-09-09
573.434	Klebsiella pneumoniae	15	WGS	64	5342851	57.4214		2017
573.22	Klebsiella pneumoniae	15	WGS	79	5481220	57.1438	Hungary	2013
573.144	Klebsiella pneumoniae	15	WGS	106	5728776	56.85	USA	2013-06-06
573.258	Klebsiella pneumoniae	16	WGS	96	5588908	57.182	Thailand	2016-12-27
573.325	Klebsiella pneumoniae	16	WGS	45	5165081	57.5637	USA	2017
573.343	Klebsiella pneumoniae	16	Complete	2	5414724	57.3645
573.2	Klebsiella pneumoniae	16	WGS	33	5199422	57.5249	Russia	2015
573.397	Klebsiella pneumoniae	16	WGS	119	5652042	57.1114	China	2019-11-22
573.273	Klebsiella pneumoniae	16	WGS	92	5557963	57.1926	Thailand	2018
573.185	Klebsiella pneumoniae	16	WGS	72	5576502	57.0065	USA	2017
573.261	Klebsiella pneumoniae	16	WGS	170	5823864	56.8605	Algeria	2018-10-01
573.373	Klebsiella pneumoniae	16	WGS	137	5681801	57.122	Malaysia	2016
573.214	Klebsiella pneumoniae	16	WGS	129	5675734	56.822	Slovakia	2014
573.202	Klebsiella pneumoniae	16	WGS	37	5456438	57.3614	Thailand	2016
573.212	Klebsiella pneumoniae	16	WGS	76	5447479	57.3224	Turkey	2014
573.212	Klebsiella pneumoniae	16	WGS	58	5436811	57.311	Turkey	2013
573.261	Klebsiella pneumoniae	16	WGS	155	5482209	57.3052	Croatia	2016-03-28
573.259	Klebsiella pneumoniae	16	WGS	75	5516500	57.2415	Thailand	2017-11-15
573.207	Klebsiella pneumoniae	16	WGS	120	5582488	57.1373	United Kingdom (England, Wales & N. Ireland)
573.212	Klebsiella pneumoniae	16	WGS	97	5734321	56.7646	Turkey	2014
573.439	Klebsiella pneumoniae	16	WGS	92	5630927	57.0004	South Africa	2017
573.211	Klebsiella pneumoniae	16	WGS	194	5538659	57.2358	Turkey	2013
573.317	Klebsiella pneumoniae	16	WGS	145	5439071	57.4464	Colombia	2015-07-08
573.412	Klebsiella pneumoniae	16	WGS	27	5476163	57.15	United Kingdom	2009
573.424	Klebsiella pneumoniae	16	WGS	303	5617014	57.1343		2019
573.213	Klebsiella pneumoniae	16	WGS	44	5249755	57.5049	Estonia	2014
573.259	Klebsiella pneumoniae	16	WGS	96	5588954	57.1844	Thailand	2018-02-09
573.372	Klebsiella pneumoniae	16	WGS	106	5597444	57.2205	Lebanon	2019-05-01
573.203	Klebsiella pneumoniae	16	WGS	292	5662929	57.0553	Thailand	2016
573.185	Klebsiella pneumoniae	16	WGS	104	5597461	56.9982	USA	2017
573.201	Klebsiella pneumoniae	16	Complete	7	5961854	56.8753
573.382	Klebsiella pneumoniae	16	WGS	139	5539042	57.2131	South Africa	2018-03-01
573.258	Klebsiella pneumoniae	16	WGS	97	5602142	57.1159	Thailand	2018-03-02
573.343	Klebsiella pneumoniae	16	Complete	3	5673124	57.0924
573.309	Klebsiella pneumoniae	16	WGS	85	5664966	57.1323	Lebanon	2017-05-18
573.143	Klebsiella pneumoniae	16	WGS	57	5368609	57.46	USA	2012-12-30
573.342	Klebsiella pneumoniae	16	WGS	9	5859827	56.7103		2019
573.221	Klebsiella pneumoniae	16	WGS	103	5771429	56.7988	Spain	2013
573.998	Klebsiella pneumoniae	16	WGS	46	5586272	56.9	United Kingdom	2015
573.143	Klebsiella pneumoniae	16	WGS	158	5750137	56.99	USA	2013-03-26
573.127	Klebsiella pneumoniae	16	WGS	105	5557437	57.23	Nigeria	2015-12-15
573.127	Klebsiella pneumoniae	16	WGS	108	5584901	57.21	Nigeria	2016-07-25
573.473	Klebsiella pneumoniae	16	WGS	140	5549279	57.2603	Brazil	2020-08-24
573.473	Klebsiella pneumoniae	16	WGS	107	5522113	57.2404
573.473	Klebsiella pneumoniae	16	WGS	93	5551390	57.2105
573.473	Klebsiella pneumoniae	16	WGS	103	5511471	57.2391
573.473	Klebsiella pneumoniae	16	WGS	99	5547478	57.2241
573.145	Klebsiella pneumoniae	16	WGS	98	5502612	57.32	USA	2013-08-05
573.473	Klebsiella pneumoniae	16	WGS	143	5412904	57.3684
573.133	Klebsiella pneumoniae	16	WGS	122	5493578	57.02	USA	2014-03-01
573.472	Klebsiella pneumoniae	16	WGS	184	5487710	57.2592	Norway	2016
573.472	Klebsiella pneumoniae	16	WGS	85	5441675	57.2665	Norway	2019
573.275	Klebsiella pneumoniae	16	WGS	55	5627880	57.1437	Mexico	2010-11-01
573.463	Klebsiella pneumoniae	16	WGS	93	5373880	57.4052	United Kingdom
573.356	Klebsiella pneumoniae	16	WGS	114	5508406	57.1489	Portugal
573.125	Klebsiella pneumoniae	16	WGS	130	5640673	57.04	USA	2013-01-01
573.218	Klebsiella pneumoniae	16	WGS	251	5460671	57.3364	Italy	2014
573.139	Klebsiella pneumoniae	16	WGS	120	5493870	57.19	USA	2015-03-10
573.3	Klebsiella pneumoniae	16	WGS	99	5518659	57.3353	Italy	2016-04-14
573.134	Klebsiella pneumoniae	16	WGS	129	5452575	57.28	USA	2014-06-04
573.7	Klebsiella pneumoniae	16	Complete	7	5880491	56.93	USA	2014-10-12
573.135	Klebsiella pneumoniae	16	WGS	106	5575169	57.25	USA	2014-07-23
573.135	Klebsiella pneumoniae	16	WGS	81	5518481	57.14	USA	2012-01-08
573.703	Klebsiella pneumoniae	16	WGS	12	5653598	57.18
573.577	Klebsiella pneumoniae	16	WGS	40	5527530	57.17	China	2011-02-10
573.309	Klebsiella pneumoniae	16	WGS	140	5588520	57.1944	Brazil	2016-10-30
573.569	Klebsiella pneumoniae	16	WGS	72	5666086	57.16	Thailand	2015-02-19
573.31	Klebsiella pneumoniae	16	WGS	191	5716205	57.116	Brazil	2016-05-08
573.568	Klebsiella pneumoniae	16	WGS	74	5997388	56.68	Thailand	2014-12-19
573.561	Klebsiella pneumoniae	16	WGS	157	5402778	57.33	China	2014-06-06
573.704	Klebsiella pneumoniae	16	WGS	45	5484142	57.21	United Kingdom	2005
573.49	Klebsiella pneumoniae	16	WGS	153	5711891	57.0333	Thailand
573.31	Klebsiella pneumoniae	16	WGS	133	5812316	56.7548	Brazil	2014-08-04
573.137	Klebsiella pneumoniae	16	WGS	100	5522751	57.29	USA	2014-12-02
573.31	Klebsiella pneumoniae	16	WGS	211	5599739	57.2204	Brazil	2014-09-16
573.31	Klebsiella pneumoniae	16	WGS	202	5811760	56.7549	Brazil	2015-02-10
573.243	Klebsiella pneumoniae	16	WGS	148	5870053	56.6309	USA	2016
573.14	Klebsiella pneumoniae	16	WGS	117	5501081	57.32	USA	2012-04-05
573.125	Klebsiella pneumoniae	16	WGS	80	5475688	57.34	USA	2013-01-01
573.7	Klebsiella pneumoniae	16	Complete	5	5798553	57.02	USA	2015-03-11
573.156	Klebsiella pneumoniae	16	WGS	85	5492697	57.28	Spain
72407.5	Klebsiella pneumoniae	16	WGS	83	5481687	57.24	Pakistan	2010-2012
573.362	Klebsiella pneumoniae	16	WGS	227	5532194	57.4193	Czech Republic	2018-10-31
72407.7	Klebsiella pneumoniae	16	WGS	71	5738376	56.64	Thailand	2016-08-11
573.226	Klebsiella pneumoniae	16	WGS	152	5652915	57.1726	Italy	2016-09-01
573.274	Klebsiella pneumoniae	16	Complete	2	5415079	57.3695	China	2017-06-23
1.43879e+06	Klebsiella pneumoniae	16	WGS	41	5459773	57.4	USA	2013-04-13
573.452	Klebsiella pneumoniae	16	WGS	119	5474109	57.3009	Greece	2006
573.459	Klebsiella pneumoniae	16	WGS	286	5575822	57.1936	USA	2017-04-03
72407.7	Klebsiella pneumoniae	16	WGS	78	5568314	57.17	Thailand	2016-09-01
573.209	Klebsiella pneumoniae	16	WGS	151	5502327	57.2914	Croatia
72407.2	Klebsiella pneumoniae	16	WGS	107	5632179	56.9873
72407.9	Klebsiella pneumoniae	16	WGS	138	5769869	56.9356	USA	2014-05-01
72407.1	Klebsiella pneumoniae	16	WGS	125	5494844	57.362	Thailand	2018-06-28
72407.6	Klebsiella pneumoniae	16	WGS	34	5602458	56.93	Pakistan	2010-2012
573.215	Klebsiella pneumoniae	16	WGS	64	5497563	57.3304	Poland	2013
573.157	Klebsiella pneumoniae	16	WGS	55	5271088	57.5	Spain
573.256	Klebsiella pneumoniae	16	Complete	2	5202611	57.5604	China	2014-10-14
72407.1	Klebsiella pneumoniae	16	WGS	68	5402675	57.342	Thailand	2016-07-13
573.232	Klebsiella pneumoniae	16	WGS	2	5500975	57.261	USA	2017
573.163	Klebsiella pneumoniae	16	WGS	10	5535596	57.24	USA	2014
573.342	Klebsiella pneumoniae	16	WGS	121	5479457	57.3437	United Kingdom	2006-10-24
573.273	Klebsiella pneumoniae	16	Complete	4	5736143	57.1499	Viet Nam	2015-03-18
573.387	Klebsiella pneumoniae	23	WGS	138	5622246	57.2093	China	2016-10-13
573.387	Klebsiella pneumoniae	23	WGS	127	5603979	57.1634	China	2015-01-07
573.28	Klebsiella pneumoniae	23	WGS	40	5645511	57.1722	China	2017-03-16
72407.6	Klebsiella pneumoniae	23	WGS	44	5691415	57.07	United Kingdom	2016-01-11
573.296	Klebsiella pneumoniae	23	WGS	99	5614366	57.1498	China	2009
573.261	Klebsiella pneumoniae	23	WGS	29	5617398	57.2133	Grenada	2018
573.203	Klebsiella pneumoniae	23	WGS	51	5683426	57.0569	Thailand	2016
573.35	Klebsiella pneumoniae	23	WGS	87	5561099	57.2298	France	2020
573.296	Klebsiella pneumoniae	23	WGS	191	5646890	57.1381	China	2011
573.203	Klebsiella pneumoniae	23	WGS	50	5684598	57.1181	Thailand	2016
573.203	Klebsiella pneumoniae	23	WGS	140	5602445	57.2307	Thailand	2016
573.203	Klebsiella pneumoniae	23	WGS	59	5679662	57.0533	Thailand	2016
573.396	Klebsiella pneumoniae	23	WGS	38	5672086	57.1419	China	2015-01-20
573.339	Klebsiella pneumoniae	23	WGS	53	5576660	57.2905	India	2019
573.203	Klebsiella pneumoniae	23	WGS	55	5482421	57.3289	Thailand	2016
573.296	Klebsiella pneumoniae	23	WGS	132	5620409	57.1777	China	2010
573.299	Klebsiella pneumoniae	23	WGS	104	5611571	57.1758	China	2017
573.355	Klebsiella pneumoniae	23	WGS	78	5632812	57.0842	Australia	2014-10-01
573.232	Klebsiella pneumoniae	23	Complete	2	5445863	57.2002	China	2014
573.296	Klebsiella pneumoniae	23	WGS	108	5592872	57.152	China	2012
573.296	Klebsiella pneumoniae	23	WGS	243	5663289	57.0793	China	2012
573.296	Klebsiella pneumoniae	23	WGS	127	5616376	57.1385	USA	2012
72407.1	Klebsiella pneumoniae	23	Complete	4	5768926	57.0291	China	2015
573.101	Klebsiella pneumoniae	23	WGS	52	5850227	57.11	United Kingdom	2015
573.101	Klebsiella pneumoniae	23	WGS	47	5628478	57.08	United Kingdom	2015
72407.1	Klebsiella pneumoniae	23	WGS	110	5345562	57.5969	Madagascar	2017-10-01
573.296	Klebsiella pneumoniae	23	WGS	197	5675857	57.0567	China	2011
573.296	Klebsiella pneumoniae	23	WGS	200	5825132	56.9086	China	2011
573.296	Klebsiella pneumoniae	23	WGS	93	5588820	57.2219	China	2012
573.387	Klebsiella pneumoniae	23	WGS	68	5529224	57.1859	China	2014-03-25
573.298	Klebsiella pneumoniae	23	WGS	113	5665380	57.1154	China	2017
573.291	Klebsiella pneumoniae	23	WGS	139	6030686	56.691	India	2016-01-03
573.298	Klebsiella pneumoniae	23	WGS	96	5494195	57.2475	China	2017
573.259	Klebsiella pneumoniae	23	Complete	3	5741563	57.1443	USA	2016-06-01
573.298	Klebsiella pneumoniae	23	WGS	124	5582177	57.2279	China	2017
573.387	Klebsiella pneumoniae	23	WGS	72	5500581	57.3299	China	2018-06-14
573.296	Klebsiella pneumoniae	23	WGS	133	5633796	57.1151	China	2012
573.341	Klebsiella pneumoniae	23	Complete	3	5739454	57.1321	China	2018-2019
573.257	Klebsiella pneumoniae	23	WGS	42	5412827	57.3781	Japan	2014-02-03
573.298	Klebsiella pneumoniae	23	WGS	229	5655535	57.1507	China	2017
573.382	Klebsiella pneumoniae	23	Complete	3	5913209	56.9358	Spain	2016-06-05
573.355	Klebsiella pneumoniae	23	WGS	149	5686502	57.1696	Australia	2014-10-01
573.297	Klebsiella pneumoniae	23	WGS	145	5739159	57.0649	China	2017
573.452	Klebsiella pneumoniae	23	Complete	3	5694272	57.1069	China	2019-08-01
573.28	Klebsiella pneumoniae	23	WGS	50	5605431	57.1592	China	2017-04-04
573.471	Klebsiella pneumoniae	23	WGS	3	5764701	57.1495	Poland	2018-07-28
573.312	Klebsiella pneumoniae	23	WGS	247	5436027	57.3728	USA	2015-07-20
573.149	Klebsiella pneumoniae	23	WGS	79	5675827	57.13	China	2014-07-09
573.434	Klebsiella pneumoniae	23	Complete	3	5804830	56.9859
573.434	Klebsiella pneumoniae	23	Complete	7	5995557	56.7756
573.274	Klebsiella pneumoniae	23	WGS	245	5811379	56.9361	Russia	2013-04-01
573.274	Klebsiella pneumoniae	23	WGS	77	5573189	57.1421	Russia	2015-10-01
573.256	Klebsiella pneumoniae	23	WGS	96	5408388	57.4117	India	2016
573.274	Klebsiella pneumoniae	23	WGS	43	5659006	57.0839		2017
573.256	Klebsiella pneumoniae	23	WGS	143	5576376	57.2202	India	2015
573.458	Klebsiella pneumoniae	23	WGS	77	5556777	57.2685	China	2019-04-29
573.458	Klebsiella pneumoniae	23	WGS	97	5844599	56.9263	China	2019-03-27
573.362	Klebsiella pneumoniae	23	Complete	2	5566782	57.1623	USA
573.458	Klebsiella pneumoniae	23	WGS	54	5443704	57.3692	China	2019-06-16
573.34	Klebsiella pneumoniae	23	Complete	4	5869421	56.8728	Russia	2014-02-01
573.256	Klebsiella pneumoniae	23	Complete	2	5821768	57.0533	China	2017-07-04
573.458	Klebsiella pneumoniae	23	WGS	54	5562201	57.2912	China	2019-02-24
573.458	Klebsiella pneumoniae	23	WGS	65	5481459	57.3062	China	2019-02-28
573.164	Klebsiella pneumoniae	23	WGS	2	5649212	56.92		2014
573.166	Klebsiella pneumoniae	23	WGS	3	5598979	57.11		2014
573.45	Klebsiella pneumoniae	23	WGS	2	5650165	57.195	Japan	2015-05-27
573.273	Klebsiella pneumoniae	23	WGS	118	6117512	56.7362	Russia	2017-05-27
573.215	Klebsiella pneumoniae	23	WGS	48	5524816	57.2163	Estonia	2013
573.272	Klebsiella pneumoniae	23	WGS	117	5514846	57.2907	France	2008-04-30
573.178	Klebsiella pneumoniae	23	WGS	35	5327808	57.5901	China	2009-04-18
573.366	Klebsiella pneumoniae	23	WGS	83	5551852	57.247	Russia	2019-04-26
573.182	Klebsiella pneumoniae	23	WGS	117	5785970	57.0421	China	2016-10-15
573.452	Klebsiella pneumoniae	23	WGS	100	5540585	57.2823		2020
573.366	Klebsiella pneumoniae	23	WGS	74	5560018	57.2478	Russia	2019-04-11
573.273	Klebsiella pneumoniae	23	WGS	74	5558879	57.2238	Russia	2016-07-01
573.458	Klebsiella pneumoniae	23	WGS	88	5760713	57.08	China	2019-02-09
573.275	Klebsiella pneumoniae	23	WGS	93	5774613	57.0457	Singapore	2014
573.462	Klebsiella pneumoniae	23	WGS	85	5584346	57.1185	United Kingdom
573.473	Klebsiella pneumoniae	23	WGS	40	5615373	57.1565	Belgium	2014
573.433	Klebsiella pneumoniae	23	Complete	1	5692842	57.156	China
573.474	Klebsiella pneumoniae	23	WGS	38	5632164	57.1609	Belgium	2016
573.474	Klebsiella pneumoniae	23	WGS	51	5341931	57.5219	Belgium	2014
573.257	Klebsiella pneumoniae	23	WGS	89	5497895	57.25	Japan	2014-01-27
573.49	Klebsiella pneumoniae	23	WGS	83	5701497	57.1441	India	2019-09-17
573.49	Klebsiella pneumoniae	23	WGS	113	5796759	56.9831	India	2017
573.201	Klebsiella pneumoniae	23	WGS	4	5543766	57.3087		1917-1932
573.341	Klebsiella pneumoniae	23	WGS	197	5639154	57.081	Russia	2012-11-01
573.451	Klebsiella pneumoniae	23	Complete	1	5385666	57.5983	India	2020-09-13
573.579	Klebsiella pneumoniae	23	Complete	1	5412960	57.42	Taiwan	2006
573.581	Klebsiella pneumoniae	23	WGS	48	5741500	57	Thailand	2015-02-14
573.257	Klebsiella pneumoniae	23	WGS	63	5660475	57.0667	Japan	2014-03-16
573.341	Klebsiella pneumoniae	23	Complete	3	5703649	57.1625	China	2018-2019
573.28	Klebsiella pneumoniae	23	WGS	287	5481206	57.5717	China	2016-05-29
573.57	Klebsiella pneumoniae	23	WGS	65	5820305	56.97	Thailand	2015-10-04
573.257	Klebsiella pneumoniae	23	WGS	75	5477588	57.3094	Japan	2014-02-01
573.474	Klebsiella pneumoniae	23	WGS	48	5599298	57.2373	Belgium	2017
573.372	Klebsiella pneumoniae	23	WGS	41	5609751	57.2285	USA	2014-03-10
573.275	Klebsiella pneumoniae	23	WGS	5	5859380	56.8742	Singapore	2013
573.257	Klebsiella pneumoniae	23	Complete	9	6181364	56.6206	India	2017
573.275	Klebsiella pneumoniae	23	WGS	5	5939845	56.8048	Singapore	2014
573.361	Klebsiella pneumoniae	29	WGS	38	5464874	57.1959	Bangladesh	2019-08-17
573.212	Klebsiella pneumoniae	29	WGS	42	5399938	57.2899	Turkey	2013
573.217	Klebsiella pneumoniae	29	WGS	76	5811908	56.9184	Montenegro	2014
573.35	Klebsiella pneumoniae	29	WGS	204	5538453	56.793	Russia	2013-11-13
573.339	Klebsiella pneumoniae	29	WGS	107	5663961	57.1544	Pakistan	1998
573.211	Klebsiella pneumoniae	29	WGS	134	5419488	57.3346	Turkey	2013
573.388	Klebsiella pneumoniae	29	WGS	125	5540995	57.0881	India	2019-08-23
573.382	Klebsiella pneumoniae	29	WGS	311	5863581	56.6365	China
573.233	Klebsiella pneumoniae	29	WGS	6	6065216	56.7917	Switzerland	2011
573.212	Klebsiella pneumoniae	29	WGS	57	5431762	57.3723	Turkey	2014
573.339	Klebsiella pneumoniae	29	WGS	165	5592431	56.9696	Japan	2017
573.339	Klebsiella pneumoniae	29	WGS	185	5697448	57.0256	Japan	2017
573.211	Klebsiella pneumoniae	29	WGS	100	5548897	57.1158	Turkey	2013
573.376	Klebsiella pneumoniae	29	WGS	188	5500354	57.3092	Mexico	2000-12-01
573.34	Klebsiella pneumoniae	29	WGS	55	5391767	57.4095	Pakistan	2004
573.343	Klebsiella pneumoniae	29	Complete	5	5545620	57.194
573.356	Klebsiella pneumoniae	29	WGS	46	5538680	57.1415	Egypt
573.239	Klebsiella pneumoniae	29	WGS	72	5604905	57.03	China	2014
573.342	Klebsiella pneumoniae	29	Complete	5	5671180	57.1054	Australia	2014-03-31
573.22	Klebsiella pneumoniae	29	WGS	135	5401484	57.19
573.377	Klebsiella pneumoniae	29	WGS	178	5604320	57.0935	Russia	2019-10-24
573.22	Klebsiella pneumoniae	29	WGS	51	5467012	57.3104	Spain	2014
573.372	Klebsiella pneumoniae	29	WGS	67	5610395	56.9857	India	2020
573.377	Klebsiella pneumoniae	29	WGS	54	5410736	57.3174	China	2019-03-01
573.355	Klebsiella pneumoniae	29	WGS	95	5592382	57.121	Australia	2015-12-01
573.216	Klebsiella pneumoniae	29	WGS	66	5382110	57.3583	Germany	2014
573.361	Klebsiella pneumoniae	29	WGS	196	5471291	57.2497	Viet Nam	2014
573.216	Klebsiella pneumoniae	29	WGS	59	5411036	57.421	Germany	2014
573.21	Klebsiella pneumoniae	29	WGS	66	5464696	57.1742	Ireland	2014
573.209	Klebsiella pneumoniae	29	WGS	170	5749224	56.7795	Serbia
573.443	Klebsiella pneumoniae	29	WGS	4	5444450	57.3046	United Kingdom	2017
573.202	Klebsiella pneumoniae	29	WGS	3	5459316	57.3273
573.31	Klebsiella pneumoniae	29	WGS	35	5423123	57.2229	Israel	2017-07-18
573.458	Klebsiella pneumoniae	29	WGS	69	5333881	57.3766		2018
573.414	Klebsiella pneumoniae	29	WGS	105	5151301	57.6417		2020
573.13	Klebsiella pneumoniae	29	WGS	234	5266521	57.51	USA
573.98	Klebsiella pneumoniae	29	WGS	66	5264060	57.48	USA	2015
573.413	Klebsiella pneumoniae	29	WGS	66	5874384	56.62	United Kingdom	2010
573.978	Klebsiella pneumoniae	29	WGS	113	5238980	57.37	Brazil	2015-06-07
573.298	Klebsiella pneumoniae	29	WGS	231	5501739	57.1735	China	2017
573.128	Klebsiella pneumoniae	29	Complete	3	5658318	57.04
573.127	Klebsiella pneumoniae	29	WGS	79	5460865	57.3	Nigeria	2015-06-29
573.203	Klebsiella pneumoniae	29	WGS	58	5576123	57.1154	Thailand	2016
573.58	Klebsiella pneumoniae	29	WGS	34	5446212	57.26	Thailand	2015-02-17
573.127	Klebsiella pneumoniae	29	WGS	62	5446398	57.15	Nigeria	2013-04-18
573.125	Klebsiella pneumoniae	29	WGS	304	5374378	57.28	China	2012
573.262	Klebsiella pneumoniae	29	WGS	31	5417635	57.3968	Saint Lucia	2018
573.421	Klebsiella pneumoniae	29	WGS	70	5511364	57.1	United Kingdom	2007
573.423	Klebsiella pneumoniae	29	Complete	1	5351782	57.3786		2012-03-14
573.434	Klebsiella pneumoniae	29	WGS	48	5457319	57.2126		2018
573.272	Klebsiella pneumoniae	29	WGS	105	5464075	57.2315	USA	2001-09-12
573.273	Klebsiella pneumoniae	29	WGS	87	5378588	57.4327	Norway	2012
573.18	Klebsiella pneumoniae	29	WGS	168	5616765	57.1724	Tanzania	2015
573.309	Klebsiella pneumoniae	29	WGS	188	5751039	56.9138	Chile	2012
573.569	Klebsiella pneumoniae	29	WGS	39	5409861	57.4	Thailand	2015-07-04
573.439	Klebsiella pneumoniae	29	WGS	7	5560049	56.9689	Pakistan	2016
573.439	Klebsiella pneumoniae	29	WGS	53	5496080	57.1768	South Africa	2016
573.273	Klebsiella pneumoniae	29	WGS	84	5219960	57.4238	China	2018-03-10
573.452	Klebsiella pneumoniae	29	Complete	2	5363236	57.4435	Hong Kong	2018-12-01
573.2	Klebsiella pneumoniae	29	Complete	2	5596264	57.1345
573.723	Klebsiella pneumoniae	29	WGS	61	5307765	57.46	South Korea	2011-07-01
573.31	Klebsiella pneumoniae	29	WGS	75	5352364	57.2731	Israel	2017-07-26
573.2	Klebsiella pneumoniae	29	WGS	24	5433015	57.1813	China	2014-02-01
573.28	Klebsiella pneumoniae	29	WGS	62	5471813	57.2226	Japan	2018-01-03
573.434	Klebsiella pneumoniae	29	WGS	66	5391165	57.3541		2017
573.1	Klebsiella pneumoniae	29	WGS	59	5624963	57.01	United Kingdom	2015
573.261	Klebsiella pneumoniae	29	WGS	50	5466330	57.1553	Haiti	2018
573.413	Klebsiella pneumoniae	29	WGS	81	5671129	57.1413	China	2020-11-02
72407.5	Klebsiella pneumoniae	29	WGS	300	5468924	56.84	Pakistan	2010-2012
573.473	Klebsiella pneumoniae	29	WGS	54	5029645	57.8194	Lebanon	2016-10-20
1.36519e+06	Klebsiella pneumoniae	29	WGS	24	5131085	57.6	Australia
573.404	Klebsiella pneumoniae	29	WGS	109	5311625	57.3971	Kenya	2019-03-26
573.324	Klebsiella pneumoniae	29	WGS	7	5865556	56.854	Japan	2018-08-06
573.403	Klebsiella pneumoniae	29	WGS	131	5421001	57.2689	Malawi	2016-10-14
573.402	Klebsiella pneumoniae	29	WGS	117	5625441	56.79	USA	2006-05-17
573.311	Klebsiella pneumoniae	29	WGS	91	5703231	56.8246	Malawi
72407.6	Klebsiella pneumoniae	29	WGS	37	5477690	57.17	Pakistan	2010-2012
72407.6	Klebsiella pneumoniae	29	WGS	86	5762963	56.63	Pakistan	2010-2012
72407.6	Klebsiella pneumoniae	29	WGS	50	5428654	57.16	Pakistan	2010-2012
573.463	Klebsiella pneumoniae	29	WGS	64	5346085	57.4124	United Kingdom
573.296	Klebsiella pneumoniae	29	WGS	131	5393893	57.097	China	2010
1.31694e+06	Klebsiella pneumoniae	29	WGS	87	5292468	57.4	China
573.295	Klebsiella pneumoniae	29	WGS	185	5501319	57.3155	Nigeria	2015
1.20354e+06	Klebsiella pneumoniae	29	WGS	23	5516480	57.3
573.338	Klebsiella pneumoniae	29	WGS	137	5429676	57.2265	South Africa	2018-06-12
72407.6	Klebsiella pneumoniae	29	WGS	52	5426581	57.2	Pakistan	2010-2012
573.204	Klebsiella pneumoniae	29	WGS	45	5416579	57.2719	Thailand	2016
573.404	Klebsiella pneumoniae	29	WGS	206	5408887	57.3277	USA	2014-08-12
573.451	Klebsiella pneumoniae	29	Complete	1	5127042	57.6471	China	2020-02-15
72407.6	Klebsiella pneumoniae	29	WGS	81	5782932	56.52	Pakistan	2010-2012
573.261	Klebsiella pneumoniae	29	WGS	158	5631122	56.8386	Spain	2014
573.261	Klebsiella pneumoniae	29	WGS	5	5584554	56.9781	Switzerland	2012
72407.5	Klebsiella pneumoniae	29	WGS	49	5329295	57.43	Pakistan	2010-2012
72407.5	Klebsiella pneumoniae	29	WGS	71	5615813	56.99	Pakistan	2010-2012
1.40996e+06	Klebsiella pneumoniae	29	WGS	47	5423780	56.97	USA	2009-07-27
1.40997e+06	Klebsiella pneumoniae	29	WGS	42	5259126	57.58	Honduras	2012-07-19
72407.5	Klebsiella pneumoniae	29	WGS	100	5491392	57.03	Pakistan	2010-2012
573.155	Klebsiella pneumoniae	29	WGS	68	5440885	57.34	Nepal	2012-09-11
72407.5	Klebsiella pneumoniae	29	WGS	68	5568042	56.82	Pakistan	2010-2012
573.146	Klebsiella pneumoniae	29	WGS	86	5413416	57.36
573.143	Klebsiella pneumoniae	35	WGS	255	5510067	57.38
573.219	Klebsiella pneumoniae	35	WGS	243	5671108	56.9918	Italy	2014
573.144	Klebsiella pneumoniae	35	WGS	50	5349611	57.4	USA	2013-04-25
573.218	Klebsiella pneumoniae	35	WGS	55	5470411	57.3801	Italy	2014
573.14	Klebsiella pneumoniae	35	WGS	54	5539119	57.27
573.356	Klebsiella pneumoniae	35	WGS	149	5656426	57.2088	Portugal
573.148	Klebsiella pneumoniae	35	WGS	86	5714045	56.97	Thailand	2016-06-15
573.14	Klebsiella pneumoniae	35	WGS	59	5432552	57.36
573.138	Klebsiella pneumoniae	35	WGS	88	5451240	57.38	USA	2015-01-21
573.139	Klebsiella pneumoniae	35	WGS	102	5670634	57.19	USA	2015-04-13
573.356	Klebsiella pneumoniae	35	WGS	138	5643694	57.1815	Portugal
573.463	Klebsiella pneumoniae	35	WGS	83	5492699	57.2618	United Kingdom
573.258	Klebsiella pneumoniae	35	Complete	4	5479958	57.2945	USA	2015
573.581	Klebsiella pneumoniae	35	WGS	39	5469468	57.32	Thailand	2015-01-29
1.32837e+06	Klebsiella pneumoniae	35	WGS	26	5545032	57.3	USA	2012-10-01
573.343	Klebsiella pneumoniae	35	Complete	4	5404716	57.353
573.35	Klebsiella pneumoniae	35	WGS	83	5876132	56.6986	China	2019
573.233	Klebsiella pneumoniae	35	WGS	7	5830177	56.9873	Switzerland	2015
573.355	Klebsiella pneumoniae	35	WGS	111	5455263	57.2974	Portugal
573.24	Klebsiella pneumoniae	35	WGS	232	5775317	56.955
573.342	Klebsiella pneumoniae	35	Complete	4	5635965	57.1975
1.43879e+06	Klebsiella pneumoniae	35	WGS	26	5378089	57.4	USA	2013-04-13
573.355	Klebsiella pneumoniae	35	WGS	61	5235023	57.5776	Australia	2013-03-01
573.221	Klebsiella pneumoniae	35	WGS	46	5487471	57.3286	Spain	2014
573.129	Klebsiella pneumoniae	35	WGS	285	5577519	57.23	USA
573.135	Klebsiella pneumoniae	35	WGS	74	5401873	57.35	USA	2014-07-25
573.221	Klebsiella pneumoniae	35	WGS	78	5524294	57.3442	Spain	2013
573.361	Klebsiella pneumoniae	35	WGS	61	5467282	57.1927	Bangladesh	2019-10-19
573.356	Klebsiella pneumoniae	35	WGS	116	5522487	57.2375	Australia	2015-09-01
573.22	Klebsiella pneumoniae	35	WGS	54	5563212	57.2495	Spain	2014
573.22	Klebsiella pneumoniae	35	WGS	132	5348520	57.4604	Spain	2014
573.13	Klebsiella pneumoniae	35	WGS	225	5482072	57.35	USA
573.738	Klebsiella pneumoniae	35	WGS	86	5427115	57.24	Japan	2010
573.134	Klebsiella pneumoniae	35	WGS	121	5535640	57.22	USA	2014-05-07
573.582	Klebsiella pneumoniae	35	WGS	38	5411669	57.37	Thailand	2015-03-02
573.582	Klebsiella pneumoniae	35	WGS	52	5636370	57.12	Thailand	2015-03-02
573.582	Klebsiella pneumoniae	35	WGS	45	5540273	57.23	Thailand	2014-12-22
573.341	Klebsiella pneumoniae	35	Complete	3	5583380	57.1596	China	2019-02-22
573.22	Klebsiella pneumoniae	35	WGS	44	5330704	57.4787	Spain	2014
573.463	Klebsiella pneumoniae	35	WGS	64	5423100	57.1881	United Kingdom
573.46	Klebsiella pneumoniae	35	WGS	69	5490466	57.3029	China	2020
573.217	Klebsiella pneumoniae	35	WGS	70	5494777	57.2209	Israel	2014
573.42	Klebsiella pneumoniae	35	WGS	72	5684260	57.04	United Kingdom	2007
573.321	Klebsiella pneumoniae	35	WGS	45	5505505	57.2158	Israel	2017-09-22
573.462	Klebsiella pneumoniae	35	WGS	56	5387607	57.3074	United Kingdom
573.262	Klebsiella pneumoniae	35	WGS	103	5435805	57.2536	Barbados	2018
573.212	Klebsiella pneumoniae	35	WGS	75	5703286	57.0084	Turkey	2013
573.323	Klebsiella pneumoniae	35	WGS	4	5610399	57.1509	Israel	2017-09-22
573.203	Klebsiella pneumoniae	35	WGS	71	5675052	56.9652	Thailand	2016
573.203	Klebsiella pneumoniae	35	WGS	62	5649078	57.0926	Thailand	2016
573.212	Klebsiella pneumoniae	35	WGS	46	5345348	57.4595	Turkey	2014
573.412	Klebsiella pneumoniae	35	WGS	128	5721540	57	United Kingdom	2010
573.212	Klebsiella pneumoniae	35	WGS	119	5685668	57.0754	Turkey	2013
573.411	Klebsiella pneumoniae	35	WGS	37	5486298	57.16	United Kingdom	2009
573.204	Klebsiella pneumoniae	35	WGS	70	5525872	57.2361	Thailand	2016
573.377	Klebsiella pneumoniae	35	WGS	56	5486445	57.3238	China	2019-03-01
573.321	Klebsiella pneumoniae	35	WGS	73	5451661	57.2542	Israel	2017-08-11
573.211	Klebsiella pneumoniae	35	WGS	54	5489784	57.1302	Turkey	2014
573.211	Klebsiella pneumoniae	35	WGS	39	5384974	57.4114	Turkey	2013
573.204	Klebsiella pneumoniae	35	WGS	98	5488605	57.2092	Greece	2013
573.406	Klebsiella pneumoniae	35	WGS	47	5681495	56.92	United Kingdom	2002
573.405	Klebsiella pneumoniae	35	WGS	73	5563709	57.1677	Ecuador	2018-10-01
573.404	Klebsiella pneumoniae	35	WGS	42	5586532	56.93	United Kingdom	2008
573.206	Klebsiella pneumoniae	35	WGS	59	5483877	57.3464	Portugal	2014
573.398	Klebsiella pneumoniae	35	WGS	64	5370175	57.3618	Germany	2016
573.387	Klebsiella pneumoniae	35	WGS	48	5351488	57.4232	China	2016-04-28
573.208	Klebsiella pneumoniae	35	WGS	49	5402142	57.2815	Luxembourg
573.21	Klebsiella pneumoniae	35	WGS	47	5514632	57.2481	Croatia
573.208	Klebsiella pneumoniae	35	WGS	64	5517056	57.2267	United Kingdom (England, Wales & N. Ireland)
573.208	Klebsiella pneumoniae	35	WGS	233	5591468	57.2488	United Kingdom (England, Wales & N. Ireland)	2014
573.208	Klebsiella pneumoniae	35	WGS	70	5624021	56.9931	Romania
573.396	Klebsiella pneumoniae	35	WGS	68	5588266	57.1318	China	2014-09-27
573.377	Klebsiella pneumoniae	35	WGS	70	5535774	57.2658	China	2019-03-01
573.213	Klebsiella pneumoniae	35	WGS	61	5573085	57.0765	Poland	2014
573.213	Klebsiella pneumoniae	35	WGS	41	5350758	57.4394	Turkey	2013
573.205	Klebsiella pneumoniae	35	WGS	119	5556390	57.0356	Greece	2014
573.46	Klebsiella pneumoniae	35	WGS	138	5627464	57.0372	China	2019
573.46	Klebsiella pneumoniae	35	WGS	105	5818330	56.8499	China	2019
573.46	Klebsiella pneumoniae	35	WGS	126	5612050	57.0611	China	2019
573.155	Klebsiella pneumoniae	35	WGS	51	5309541	57.46	Australia	2013-04-15
573.319	Klebsiella pneumoniae	35	WGS	3	5583541	57.2814	Portugal	2006
573.156	Klebsiella pneumoniae	35	WGS	41	5352906	57.36	Australia	2014-03-01
573.156	Klebsiella pneumoniae	35	WGS	44	5391858	57.37	Australia	2014-04-04
573.458	Klebsiella pneumoniae	35	WGS	64	5547178	57.2214	China	2018-09-10
573.458	Klebsiella pneumoniae	35	WGS	54	5485827	57.2585	China	2019-06-23
573.158	Klebsiella pneumoniae	35	WGS	8	5539306	56.95	USA	2014
573.216	Klebsiella pneumoniae	35	WGS	60	5654667	56.9733	Germany	2014
573.452	Klebsiella pneumoniae	35	Complete	5	5763074	56.9192	Hong Kong	2018-12-01
573.258	Klebsiella pneumoniae	35	WGS	84	5394315	57.3781	China	2016
573.452	Klebsiella pneumoniae	35	WGS	90	5606820	57.1749		2021
573.155	Klebsiella pneumoniae	35	WGS	47	5496649	57.14	Australia	2013-07-09
573.185	Klebsiella pneumoniae	35	WGS	79	5519019	57.151	USA	2017
573.155	Klebsiella pneumoniae	35	WGS	52	5443930	57.36	Nepal	2012-08-31
573.199	Klebsiella pneumoniae	35	WGS	82	5457054	57.05	Denmark	2014
573.361	Klebsiella pneumoniae	35	WGS	291	5646449	56.9126	Qatar	2019-01-03
573.447	Klebsiella pneumoniae	35	Complete	3	5329424	57.462	China	2020-12-14
573.462	Klebsiella pneumoniae	35	WGS	120	5625169	57.2073	United Kingdom
573.273	Klebsiella pneumoniae	35	WGS	85	5548925	56.9851	Norway	2012
573.46	Klebsiella pneumoniae	35	WGS	135	5581424	57.1623	China	2019
573.153	Klebsiella pneumoniae	35	WGS	257	5438038	57.37	India	2015
573.34	Klebsiella pneumoniae	37	WGS	77	5378994	57.3907	Germany	2014-05-22
573.339	Klebsiella pneumoniae	37	WGS	11	5912308	56.8063	China	2017
573.339	Klebsiella pneumoniae	37	WGS	203	5755377	56.9434	China	2017
573.324	Klebsiella pneumoniae	37	Complete	4	5643101	57.1258	USA	2018-11-01
573.311	Klebsiella pneumoniae	37	WGS	141	5521625	57.1919	Malawi
573.258	Klebsiella pneumoniae	37	WGS	91	5599529	56.9329	Japan	2014-01-27
573.338	Klebsiella pneumoniae	37	Complete	4	5524151	57.2137	China	2011
573.339	Klebsiella pneumoniae	37	WGS	63	5479427	57.2738	Pakistan	1998
573.321	Klebsiella pneumoniae	37	WGS	61	5532994	57.0788	Israel	2017-08-11
573.261	Klebsiella pneumoniae	37	WGS	143	5376987	57.4353	Saint Kitts	2018
573.262	Klebsiella pneumoniae	37	WGS	52	5477374	57.1668	Dominica	2018
573.28	Klebsiella pneumoniae	37	WGS	176	5706505	57.1696	France	2018
573.263	Klebsiella pneumoniae	37	WGS	43	5450742	57.2708	Trinidad	2018
573.313	Klebsiella pneumoniae	37	Complete	3	5749977	57.0072	China	2016
573.323	Klebsiella pneumoniae	37	WGS	99	5542712	57.0918	Spain
573.339	Klebsiella pneumoniae	37	Complete	3	5750576	56.6776	China	2019-08-10
573.311	Klebsiella pneumoniae	37	WGS	105	5466371	57.228	Malawi
573.257	Klebsiella pneumoniae	37	WGS	90	5464338	57.2293	Japan	2014-03-11
573.257	Klebsiella pneumoniae	37	Complete	4	5457304	57.2411	China	2015-11-24
573.313	Klebsiella pneumoniae	37	WGS	86	5446290	57.3883	USA
573.286	Klebsiella pneumoniae	37	WGS	131	5771433	56.7413	USA	2016-07-01
573.261	Klebsiella pneumoniae	37	WGS	38	5454508	57.3185	Saint Lucia	2018
573.324	Klebsiella pneumoniae	37	WGS	108	5467815	57.1467	China	2019-07-12
573.257	Klebsiella pneumoniae	37	WGS	75	5441030	57.1638	Japan	2014-03-10
573.28	Klebsiella pneumoniae	37	WGS	173	5473307	57.3732	France	2018
573.342	Klebsiella pneumoniae	37	WGS	147	5428086	57.2138	United Kingdom	2007-01-31
72408	Klebsiella pneumoniae	37	WGS	108	5620618	56.9242	USA	2013-03-01
573.296	Klebsiella pneumoniae	37	WGS	151	5759712	56.5853	Argentina	2009
573.434	Klebsiella pneumoniae	37	Complete	4	5489652	57.118		2020
573.378	Klebsiella pneumoniae	37	Complete	7	5987773	56.4718	China	2019-05-01
573.378	Klebsiella pneumoniae	37	WGS	112	5691163	56.6126	USA
573.203	Klebsiella pneumoniae	37	WGS	111	5528568	57.1647	Thailand	2016
573.211	Klebsiella pneumoniae	37	WGS	74	5661291	56.7746	Turkey	2013
573.212	Klebsiella pneumoniae	37	WGS	132	5505465	57.1744	Turkey	2013
573.138	Klebsiella pneumoniae	37	WGS	140	5707569	57.28	USA	2014-12-05
573.179	Klebsiella pneumoniae	37	WGS	124	5627364	57.0515	Guinea	2015
573.212	Klebsiella pneumoniae	37	WGS	45	5338269	57.3432	Turkey	2014
573.373	Klebsiella pneumoniae	37	WGS	50	5531840	57.1615	USA	2017
573.572	Klebsiella pneumoniae	37	WGS	29	5312887	57.52	Thailand	2015-09-02
573.577	Klebsiella pneumoniae	37	WGS	48	5534120	57.1	China	2011-04-06
573.213	Klebsiella pneumoniae	37	WGS	127	5861952	56.6793	Poland	2014
573.459	Klebsiella pneumoniae	37	Complete	5	5599197	57.122	Hong Kong	2018-12-01
573.578	Klebsiella pneumoniae	37	WGS	72	5800512	56.58	Brazil	2014
573.203	Klebsiella pneumoniae	37	WGS	56	5414813	57.2801	Thailand	2016
573.178	Klebsiella pneumoniae	37	WGS	123	5528201	57.1974	USA
573.14	Klebsiella pneumoniae	37	WGS	111	5624622	56.96
573.14	Klebsiella pneumoniae	37	WGS	115	5503201	57.14	USA	2012-06-07
573.156	Klebsiella pneumoniae	37	WGS	36	5128194	57.53	Australia	2013-12-30
573.405	Klebsiella pneumoniae	37	WGS	112	5418791	57.2567		2019
573.154	Klebsiella pneumoniae	37	Complete	1	5354543	57.12	Australia	2014-02-04
573.403	Klebsiella pneumoniae	37	Complete	4	5779669	56.94	USA	2014
573.154	Klebsiella pneumoniae	37	Complete	3	5519452	57.27	Australia	2013-05-08
573.204	Klebsiella pneumoniae	37	WGS	83	5581571	57.0046	Germany	2014-05-01
573.207	Klebsiella pneumoniae	37	WGS	147	5841843	56.751	Luxembourg
573.135	Klebsiella pneumoniae	37	WGS	83	5453634	57.17	USA	2014-07-22
573.472	Klebsiella pneumoniae	37	WGS	117	5417554	57.2428	Norway	2016
573.178	Klebsiella pneumoniae	37	WGS	126	5568316	57.1249	USA
573.397	Klebsiella pneumoniae	37	WGS	60	5276968	57.4847	China	2009-12-12
573.204	Klebsiella pneumoniae	37	WGS	49	5262291	57.4826	Thailand	2016
573.144	Klebsiella pneumoniae	37	WGS	148	5647605	56.94
573.48	Klebsiella pneumoniae	37	Complete	3	5587292	57.0738	China	2021-12-20
573.396	Klebsiella pneumoniae	37	WGS	128	5737786	56.7554	China	2014-09-06
573.141	Klebsiella pneumoniae	37	WGS	64	5614249	57.08
573.472	Klebsiella pneumoniae	37	WGS	61	5219997	57.5004	Norway	2019
573.134	Klebsiella pneumoniae	37	WGS	253	5721763	56.93	USA	2014-05-08
573.214	Klebsiella pneumoniae	37	WGS	39	5237042	57.4781	France	2014
573.362	Klebsiella pneumoniae	37	Complete	2	5521518	57.2637	USA
573.201	Klebsiella pneumoniae	37	WGS	6	5636982	57.1272		1800-2017
573.134	Klebsiella pneumoniae	37	WGS	150	5611103	56.68	USA	2014-05-17
573.434	Klebsiella pneumoniae	37	WGS	73	5588819	57.0252		2017
573.186	Klebsiella pneumoniae	37	WGS	182	5567528	57.2084	China	2017
573.125	Klebsiella pneumoniae	37	WGS	90	5500554	57.18	China	2017-01-01
573.101	Klebsiella pneumoniae	37	WGS	147	5541816	56.59	United Kingdom	2015
1.4388e+06	Klebsiella pneumoniae	37	WGS	36	5478855	57.3	USA	2013-06-13
574.2	Klebsiella pneumoniae	37	Complete	6	5651305	56.8532
573.434	Klebsiella pneumoniae	37	WGS	69	5536846	57.1662		2017
573.355	Klebsiella pneumoniae	37	WGS	8	5411618	57.406		2018
573.226	Klebsiella pneumoniae	37	Complete	1	5276587	57.5948
1.32843e+06	Klebsiella pneumoniae	37	WGS	34	5671655	57	USA	2012-09-01
1.32839e+06	Klebsiella pneumoniae	37	WGS	15	5343678	57.4	USA
1.32838e+06	Klebsiella pneumoniae	37	WGS	25	5586925	57.2	USA	2012-11-01
72407.7	Klebsiella pneumoniae	37	WGS	83	5496816	57.19	Thailand	2016-02-08
72407.9	Klebsiella pneumoniae	37	WGS	80	5559412	57.1262	USA	2013-01-01
573.355	Klebsiella pneumoniae	37	WGS	91	5361674	57.2036	Australia	2014-12-01
574	Klebsiella pneumoniae	37	WGS	97	5587808	56.89	United Kingdom	2015
573.447	Klebsiella pneumoniae	37	WGS	79	5341351	57.3469	China	2018
573.185	Klebsiella pneumoniae	37	WGS	66	5284187	57.3837	USA	2017
573.708	Klebsiella pneumoniae	37	WGS	38	5417108	57.19	United Kingdom	2007
573.216	Klebsiella pneumoniae	37	WGS	51	5255710	57.4561	Germany	2014
573.131	Klebsiella pneumoniae	37	WGS	88	5519556	57.12	USA	2013-12-03
573.981	Klebsiella pneumoniae	37	WGS	9	5664066	56.64	USA	2015
573.451	Klebsiella pneumoniae	37	WGS	4	5411119	57.1622	China	2021-02-16
573.13	Klebsiella pneumoniae	37	WGS	305	5505496	57.18	USA
573.361	Klebsiella pneumoniae	37	WGS	119	5562045	57.0849
573.182	Klebsiella pneumoniae	37	WGS	106	5699399	56.8098	China	2017-03-01
573.185	Klebsiella pneumoniae	37	WGS	274	5638269	57.0917	Japan	2003-03-19
573.217	Klebsiella pneumoniae	37	WGS	59	5404307	57.3078	Italy	2013
573.414	Klebsiella pneumoniae	37	WGS	103	5608601	57.1986	Spain	2015-02-22
573.404	Klebsiella pneumoniae	37	WGS	149	5629088	56.8077	USA	2013-03-28
573.13	Klebsiella pneumoniae	37	WGS	302	5392755	57.17	USA
573.182	Klebsiella pneumoniae	45	WGS	250	5618319	57.0948	China	2017-03-09
573.452	Klebsiella pneumoniae	45	Complete	6	5867209	56.9245	Hong Kong	2018-12-01
573.167	Klebsiella pneumoniae	45	WGS	4	5504759	57.01		2014
573.313	Klebsiella pneumoniae	45	Complete	4	5582160	57.1648	Poland	2017-06-08
573.186	Klebsiella pneumoniae	45	WGS	261	5479047	57.209	China	2017
573.273	Klebsiella pneumoniae	45	WGS	78	5352384	57.4079	Russia	2017-06-09
573.446	Klebsiella pneumoniae	45	WGS	11	5688119	56.8586	China	2015
573.458	Klebsiella pneumoniae	45	WGS	142	5558390	57.0726
573.182	Klebsiella pneumoniae	45	WGS	238	5570309	57.2159	China	2017-03-22
573.182	Klebsiella pneumoniae	45	WGS	276	5637063	57.1902	China	2017-05-08
573.182	Klebsiella pneumoniae	45	WGS	231	5616428	57.1909	China	2017-06-22
573.138	Klebsiella pneumoniae	45	WGS	63	5554042	57.09	Australia	2014-07-01
573.46	Klebsiella pneumoniae	45	WGS	97	5807709	56.655	China	2019
1.2848e+06	Klebsiella pneumoniae	45	WGS	120	5431615	57.2	USA	2010
1.43873e+06	Klebsiella pneumoniae	45	WGS	106	5565484	57.1	USA	2012-12-11
573.291	Klebsiella pneumoniae	45	WGS	53	5241061	57.6376	Cambodia
72407.1	Klebsiella pneumoniae	45	WGS	24	5678800	57.1526	China	2016-12-05
573.127	Klebsiella pneumoniae	45	WGS	55	5464719	57.27	Nigeria	2010-06-14
573.127	Klebsiella pneumoniae	45	WGS	37	5195187	57.55	Nigeria	2014-12-17
574.29	Klebsiella pneumoniae	45	WGS	81	5254395	57.5625
573.129	Klebsiella pneumoniae	45	WGS	302	5567975	57.22	USA
573.13	Klebsiella pneumoniae	45	WGS	299	5543181	57.34	USA
573.13	Klebsiella pneumoniae	45	WGS	238	5448536	57.27	USA
573.963	Klebsiella pneumoniae	45	WGS	160	5539246	56.98	Japan	2010
573.131	Klebsiella pneumoniae	45	WGS	90	5633453	57.25	USA	2013-09-29
573.131	Klebsiella pneumoniae	45	WGS	76	5469040	57.2	USA	2013-11-26
573.459	Klebsiella pneumoniae	45	WGS	165	5708847	56.8431		2019-11-01
573.298	Klebsiella pneumoniae	45	WGS	164	5635564	57.0853	China	2017
573.136	Klebsiella pneumoniae	45	WGS	75	5560155	57.2	USA	2014-10-01
573.137	Klebsiella pneumoniae	45	WGS	100	5602555	57.31	USA	2014-11-24
573.137	Klebsiella pneumoniae	45	WGS	122	5644713	57.3	USA	2014-12-16
573.276	Klebsiella pneumoniae	45	WGS	107	5828867	56.982
573.138	Klebsiella pneumoniae	45	WGS	88	5635723	57.16	USA	2015-01-17
573.138	Klebsiella pneumoniae	45	WGS	74	5542869	57.25	USA	2015-02-04
573.311	Klebsiella pneumoniae	45	WGS	69	5376998	57.4466	Malawi
573.473	Klebsiella pneumoniae	45	WGS	119	5385468	57.3975	Ghana	2021-07-15
573.463	Klebsiella pneumoniae	45	WGS	97	5617547	57.1802	United Kingdom
573.462	Klebsiella pneumoniae	45	WGS	84	5516845	57.2248	United Kingdom
573.461	Klebsiella pneumoniae	45	WGS	113	5590492	57.1112	Australia	2013-08-06
573.154	Klebsiella pneumoniae	45	WGS	93	5551545	57.19	Lebanon	2013-05-10
573.46	Klebsiella pneumoniae	45	WGS	98	5944074	56.4936	China	2019
573.309	Klebsiella pneumoniae	45	WGS	143	5474726	57.3261	Lebanon	2017-11-02
573.443	Klebsiella pneumoniae	45	WGS	22	5569158	57.1807	United Kingdom
573.35	Klebsiella pneumoniae	45	Complete	2	5463288	57.3645	China	2017-06-15
573.35	Klebsiella pneumoniae	45	WGS	96	5437591	57.3954	China	2019
573.21	Klebsiella pneumoniae	45	WGS	118	5464187	57.3352	Croatia	2014
573.21	Klebsiella pneumoniae	45	WGS	42	5562336	57.2603	Belgium	2014
573.211	Klebsiella pneumoniae	45	WGS	229	5856081	56.8775	Turkey	2014
573.376	Klebsiella pneumoniae	45	WGS	305	5492608	57.3	Mexico	2014-02-01
573.212	Klebsiella pneumoniae	45	WGS	72	5506192	57.228	Turkey	2013
573.376	Klebsiella pneumoniae	45	WGS	88	5523013	57.2068	Dominican Republic	2018-06-01
573.213	Klebsiella pneumoniae	45	WGS	61	5440974	57.2178	Turkey	2013
573.213	Klebsiella pneumoniae	45	WGS	208	5577419	57.1683	Turkey	2013
573.214	Klebsiella pneumoniae	45	WGS	58	5582466	57.1766	Czech Republic	2013
573.256	Klebsiella pneumoniae	45	WGS	193	5617639	56.9588	China	2015-05-01
573.362	Klebsiella pneumoniae	45	Complete	3	5489797	57.266	USA
573.362	Klebsiella pneumoniae	45	WGS	102	5479834	57.349	Paraguay	2012-09-01
573.361	Klebsiella pneumoniae	45	WGS	102	5485841	57.3285	Paraguay	2012-09-01
573.361	Klebsiella pneumoniae	45	WGS	53	5445395	57.3084	Qatar	2017-04-06
573.258	Klebsiella pneumoniae	45	Complete	4	5616511	57.3158	USA	2014
573.217	Klebsiella pneumoniae	45	WGS	82	5526083	57.1345	Israel	2013
573.34	Klebsiella pneumoniae	45	WGS	160	5932789	56.6475	South Africa	2018-11-29
573.218	Klebsiella pneumoniae	45	WGS	76	5580894	57.1506	Italy	2014
573.34	Klebsiella pneumoniae	45	Complete	4	5749465	57.0134	Japan	2018-07-13
573.218	Klebsiella pneumoniae	45	WGS	79	5428240	57.3833	Italy	2014
573.243	Klebsiella pneumoniae	45	WGS	82	5563330	57.1898	USA	2016
573.356	Klebsiella pneumoniae	45	WGS	134	5638892	56.8935	Australia	2016-09-01
573.356	Klebsiella pneumoniae	45	WGS	95	5400287	57.3381	Australia	2016-04-01
573.241	Klebsiella pneumoniae	45	WGS	200	5593334	57.143
573.22	Klebsiella pneumoniae	45	WGS	66	5513573	57.2128	Spain	2014
573.355	Klebsiella pneumoniae	45	WGS	245	5650763	57.1401	Portugal
573.231	Klebsiella pneumoniae	45	WGS	6	5700178	57.1296	USA	2017
573.355	Klebsiella pneumoniae	45	WGS	83	5397872	57.3164	Portugal
573.233	Klebsiella pneumoniae	45	WGS	8	5628530	57.2965	Switzerland	2013
573.233	Klebsiella pneumoniae	45	WGS	3	5955158	56.6519	Switzerland	2011
573.217	Klebsiella pneumoniae	45	WGS	62	5413032	57.3295	Italy	2014
573.207	Klebsiella pneumoniae	45	WGS	75	5421151	57.3564	Luxembourg
573.213	Klebsiella pneumoniae	45	WGS	100	5664441	57.0806	Turkey	2013
573.439	Klebsiella pneumoniae	45	WGS	137	5899570	56.6611	South Africa	2018-11-01
573.41	Klebsiella pneumoniae	45	WGS	51	5414090	57.29	United Kingdom	2008
573.261	Klebsiella pneumoniae	45	WGS	39	5581316	57.2058	Barbados	2018
573.261	Klebsiella pneumoniae	45	WGS	54	5530514	57.279	Saint Kitts	2018
573.206	Klebsiella pneumoniae	45	WGS	99	5547647	57.3409	Portugal	2014
573.262	Klebsiella pneumoniae	45	WGS	56	5462846	57.3822	Belize	2018
573.323	Klebsiella pneumoniae	45	WGS	87	5711017	56.8865	Spain
573.206	Klebsiella pneumoniae	45	WGS	107	5641489	57.2041	Portugal	2014
573.324	Klebsiella pneumoniae	45	WGS	115	5491615	56.9576	United Kingdom	2017
573.404	Klebsiella pneumoniae	45	WGS	69	5462968	57.2902	Kenya	2019-02-12
573.207	Klebsiella pneumoniae	45	WGS	243	5635805	57.1758	Greece	2014
573.204	Klebsiella pneumoniae	45	WGS	44	5522846	57.2461	Thailand	2016
573.207	Klebsiella pneumoniae	45	WGS	107	5633116	57.1856	Portugal	2013
573.204	Klebsiella pneumoniae	45	WGS	81	5591485	57.2228	Germany	2014-08-01
573.207	Klebsiella pneumoniae	45	WGS	77	5598882	57.0993	United Kingdom (England, Wales & N. Ireland)
573.413	Klebsiella pneumoniae	45	Complete	3	5644528	57.0775		2002
573.434	Klebsiella pneumoniae	45	WGS	67	5287420	57.4867		2017
573.434	Klebsiella pneumoniae	45	WGS	120	5744725	56.9126		2018
573.262	Klebsiella pneumoniae	45	WGS	106	5604240	57.1703	Saint Lucia	2018
573.202	Klebsiella pneumoniae	45	WGS	68	5705790	57.1229	Thailand	2016
573.398	Klebsiella pneumoniae	45	WGS	69	5521345	57.2073	Germany	2017
573.434	Klebsiella pneumoniae	45	WGS	49	5525512	57.2535		2020
573.298	Klebsiella pneumoniae	65	WGS	149	5473153	57.236	China	2017
573.414	Klebsiella pneumoniae	65	WGS	70	5479669	57.1909	Spain	2017-06-17
573.298	Klebsiella pneumoniae	65	WGS	116	5386732	57.3118	China	2017
573.297	Klebsiella pneumoniae	65	WGS	183	5454809	57.1439	China	2017
573.413	Klebsiella pneumoniae	65	Complete	1	5157573	57.4041		2003
573.298	Klebsiella pneumoniae	65	WGS	98	5538795	57.05	China	2017
573.356	Klebsiella pneumoniae	65	WGS	154	5630294	57.1093	Australia	2016-03-01
573.296	Klebsiella pneumoniae	65	WGS	202	5473164	57.2803	China	2012
573.356	Klebsiella pneumoniae	65	WGS	122	5454995	57.2899	Australia	2015-09-01
573.296	Klebsiella pneumoniae	65	WGS	212	5466850	57.2199	China	2012
573.351	Klebsiella pneumoniae	65	Complete	2	5511142	57.2341	China	2019-01-02
573.321	Klebsiella pneumoniae	65	WGS	65	5655975	56.8839	China	2012-06-11
573.296	Klebsiella pneumoniae	65	WGS	105	5537117	56.9615	USA	2010
573.415	Klebsiella pneumoniae	65	WGS	93	5481058	57.2474		2020
573.296	Klebsiella pneumoniae	65	WGS	209	5686336	56.7943	China	2011
573.355	Klebsiella pneumoniae	65	WGS	155	5567349	56.906	Australia	2014-04-01
573.296	Klebsiella pneumoniae	65	WGS	222	5499136	57.1813	China	2012
573.447	Klebsiella pneumoniae	65	WGS	71	5589293	56.8597	China	2018-12-01
72407.1	Klebsiella pneumoniae	65	WGS	86	5527005	57.0105	Madagascar	2017-10-01
573.356	Klebsiella pneumoniae	65	WGS	118	5547591	56.9552	Australia	2015-04-01
72407.1	Klebsiella pneumoniae	65	WGS	192	5356036	57.3882	USA
72407.1	Klebsiella pneumoniae	65	WGS	10	5594577	56.9582
72407.1	Klebsiella pneumoniae	65	Complete	2	5464719	57.2531	South Korea	2017-04-01
573.356	Klebsiella pneumoniae	65	WGS	145	5634387	57.0896	Australia	2016-01-01
72407.2	Klebsiella pneumoniae	65	WGS	60	5428621	57.2723	Italy	2017
573.356	Klebsiella pneumoniae	65	WGS	102	5587768	56.939	Australia	2016-10-01
573.338	Klebsiella pneumoniae	65	Complete	4	5835779	56.7288	Singapore	2014
573.298	Klebsiella pneumoniae	65	WGS	233	5430921	57.0129	China	2017
573.397	Klebsiella pneumoniae	65	WGS	104	5407005	57.1569		2017-06-09
573.397	Klebsiella pneumoniae	65	WGS	84	5377157	57.4388	China	2012-08-24
573.311	Klebsiella pneumoniae	65	WGS	49	5228165	57.4956	Malawi
573.473	Klebsiella pneumoniae	65	WGS	57	5342454	57.2623	Belgium	2016
573.397	Klebsiella pneumoniae	65	WGS	55	5516557	56.8964	China	2012-09-19
573.473	Klebsiella pneumoniae	65	WGS	52	5222165	57.3423	Belgium	2018
573.474	Klebsiella pneumoniae	65	WGS	45	5372641	57.4741	Belgium	2019
573.474	Klebsiella pneumoniae	65	WGS	47	5446982	57.1	Belgium	2019
573.396	Klebsiella pneumoniae	65	WGS	49	5355809	57.1794	China	2013-10-27
573.396	Klebsiella pneumoniae	65	WGS	69	5668088	56.5706	China	2013-08-14
573.403	Klebsiella pneumoniae	65	WGS	49	5606085	56.9103	China	2020-05-13
573.396	Klebsiella pneumoniae	65	WGS	78	5310129	57.3173	China	2015-06-04
573.382	Klebsiella pneumoniae	65	WGS	58	5404113	57.2342	Italy	2016
573.298	Klebsiella pneumoniae	65	WGS	161	5420252	57.1822	China	2017
573.404	Klebsiella pneumoniae	65	WGS	89	5275093	57.2665	USA	2018-04-26
573.439	Klebsiella pneumoniae	65	WGS	52	5503463	57.0079	China	2017
573.372	Klebsiella pneumoniae	65	WGS	82	5342477	57.252	Thailand	2020-05-26
573.296	Klebsiella pneumoniae	65	WGS	196	5616693	56.8795	USA	2009
573.367	Klebsiella pneumoniae	65	Complete	2	5618722	56.9099	China	2016-12-05
573.698	Klebsiella pneumoniae	65	WGS	68	5431785	57.07		2013
573.458	Klebsiella pneumoniae	65	WGS	73	5504687	56.9994	China	2019-04-18
573.299	Klebsiella pneumoniae	65	WGS	271	5586983	56.917	China	2017
573.339	Klebsiella pneumoniae	65	WGS	47	5390398	57.22	Pakistan	1998
573.361	Klebsiella pneumoniae	65	WGS	56	5378293	57.263	Bangladesh	2019-08-21
573.361	Klebsiella pneumoniae	65	WGS	59	5437274	57.0675	Bangladesh	2019-10-07
573.398	Klebsiella pneumoniae	65	Complete	2	5605979	56.9048	USA	2020
573.413	Klebsiella pneumoniae	65	Complete	2	5564218	57.2142		2010
573.298	Klebsiella pneumoniae	65	WGS	246	5436826	57.1329	China	2017
573.483	Klebsiella pneumoniae	65	Complete	2	5478817	57.1296	China	2019-07-25
573.413	Klebsiella pneumoniae	65	Complete	4	5702904	56.7544	China	2015-12-23
1.04957e+06	Klebsiella pneumoniae	65	Complete	2	5462423	57.28
573.262	Klebsiella pneumoniae	65	WGS	47	5604928	56.8957	Saint Lucia	2018
573.218	Klebsiella pneumoniae	65	WGS	82	5628966	56.9733	Italy	2014
573.203	Klebsiella pneumoniae	65	WGS	70	5230924	57.4147	Thailand	2016
573.163	Klebsiella pneumoniae	65	WGS	5	5458345	57.06	USA	2014
573.181	Klebsiella pneumoniae	65	Complete	2	5475977	57.3317
573.185	Klebsiella pneumoniae	65	WGS	81	5558241	56.9163		2014
573.186	Klebsiella pneumoniae	65	WGS	169	5439443	57.1847	Singapore
573.201	Klebsiella pneumoniae	65	WGS	5	5701470	57.0295
573.201	Klebsiella pneumoniae	65	WGS	5	5658687	56.9984
573.201	Klebsiella pneumoniae	65	WGS	5	5706635	56.894		1900-1955
573.149	Klebsiella pneumoniae	65	WGS	2	5520764	57.25	Japan
573.28	Klebsiella pneumoniae	65	WGS	54	5569229	56.9282	China	2017-06-03
573.201	Klebsiella pneumoniae	65	WGS	5	5650084	56.9816	United Kingdom	1951
573.201	Klebsiella pneumoniae	65	WGS	5	5741661	56.9457		1900-1955
573.201	Klebsiella pneumoniae	65	WGS	5	5583670	56.98	USA	1948
573.201	Klebsiella pneumoniae	65	WGS	4	5439082	57.2856	United Kingdom	1900-1974
573.202	Klebsiella pneumoniae	65	WGS	6	5737393	56.8625		1900-1955
573.202	Klebsiella pneumoniae	65	WGS	4	5554092	57.0554		1884-1900
573.202	Klebsiella pneumoniae	65	WGS	48	5671939	56.8876	Thailand	2016
573.204	Klebsiella pneumoniae	65	WGS	65	5464253	57.3065	Thailand	2016
573.203	Klebsiella pneumoniae	65	WGS	47	5540746	56.9533	Thailand	2016
573.201	Klebsiella pneumoniae	65	WGS	6	5599284	56.9505		1900-1937
573.219	Klebsiella pneumoniae	65	WGS	41	5490025	57.2223	Italy	2013
573.203	Klebsiella pneumoniae	65	WGS	79	5606983	56.8529	Thailand	2016
573.22	Klebsiella pneumoniae	65	WGS	77	5369612	57.2094	Spain	2014
1.2181e+06	Klebsiella pneumoniae	65	WGS	141	5463002	57.05
573.26	Klebsiella pneumoniae	65	WGS	74	5596775	56.8715	China	2015-07-16
1.23653e+06	Klebsiella pneumoniae	65	WGS	201	5470076	57
573.295	Klebsiella pneumoniae	65	WGS	75	5487741	57.0185	Japan	2018-10-09
1.37969e+06	Klebsiella pneumoniae	65	WGS	234	5463228	57.3
1.44998e+06	Klebsiella pneumoniae	65	WGS	166	5398530	57.1	Malaysia
1.44999e+06	Klebsiella pneumoniae	65	WGS	238	5413054	57.1	Malaysia
573.275	Klebsiella pneumoniae	65	WGS	4	5829012	56.7262	Singapore	2013
573.275	Klebsiella pneumoniae	65	WGS	100	5685895	56.8109	Singapore	2013
573.258	Klebsiella pneumoniae	65	WGS	43	5344997	57.4335	China	2016-05-01
573.258	Klebsiella pneumoniae	65	WGS	75	5505705	57.0157	Japan	2014-03-17
573.257	Klebsiella pneumoniae	65	WGS	59	5397986	57.0823	Japan	2014-03-28
573.22	Klebsiella pneumoniae	65	WGS	102	5408767	57.2338	Spain	2014
573.275	Klebsiella pneumoniae	65	WGS	101	5685452	56.824	Singapore	2013
573.13	Klebsiella pneumoniae	65	WGS	209	4985265	57.6	USA
573.291	Klebsiella pneumoniae	65	WGS	94	5651387	56.9999	Cambodia
573.367	Klebsiella pneumoniae	11	WGS	4	5535002	57.0065	Germany	2013
573.215	Klebsiella pneumoniae	11	WGS	48	5301349	57.1623	France	2013
573.213	Klebsiella pneumoniae	11	WGS	96	5582588	57.1033	Turkey	2014
573.213	Klebsiella pneumoniae	11	WGS	110	5679953	56.9331	Turkey	2014
573.211	Klebsiella pneumoniae	11	WGS	76	5761989	56.6696	Belgium	2014
573.382	Klebsiella pneumoniae	11	WGS	87	5604066	57.0788	Italy	2012
573.212	Klebsiella pneumoniae	11	WGS	63	5507754	57.2093	Turkey	2013
573.212	Klebsiella pneumoniae	11	WGS	80	5604242	56.9834	Turkey	2014
573.211	Klebsiella pneumoniae	11	WGS	92	5623007	56.8729	Belgium	2014
573.211	Klebsiella pneumoniae	11	WGS	243	5763615	56.7733	Turkey	2014
573.377	Klebsiella pneumoniae	11	WGS	5	5772359	56.8787	Belgium	2018-02-07
573.377	Klebsiella pneumoniae	11	WGS	6	5856152	56.8293	Italy	2014-10-27
573.377	Klebsiella pneumoniae	11	WGS	6	5912254	56.7465	Italy	2014-10-09
573.377	Klebsiella pneumoniae	11	WGS	14	5753859	56.663	Belgium	2017-10-03
573.216	Klebsiella pneumoniae	11	WGS	120	5617093	56.9735	Italy	2013
573.362	Klebsiella pneumoniae	11	WGS	274	5607584	57.0928	Lebanon	2019-04-12
573.259	Klebsiella pneumoniae	11	WGS	98	5653198	57.0467	France	2017-05-15
573.258	Klebsiella pneumoniae	11	WGS	117	5746444	56.6351	Egypt
573.339	Klebsiella pneumoniae	11	WGS	90	5630532	56.9251	Pakistan	2015
573.243	Klebsiella pneumoniae	11	WGS	141	5795953	56.8921	USA	2014-08-03
573.341	Klebsiella pneumoniae	11	WGS	132	5633094	57.0978	South Africa	2018-11-08
573.233	Klebsiella pneumoniae	11	WGS	8	5740797	56.9887	Switzerland	2013-03-21
573.233	Klebsiella pneumoniae	11	WGS	7	5888960	56.8878	Switzerland	2016-11-21
573.233	Klebsiella pneumoniae	11	WGS	8	6015012	56.7657	Switzerland	2014
573.356	Klebsiella pneumoniae	11	WGS	59	5836135	56.4671	Egypt
573.356	Klebsiella pneumoniae	11	WGS	109	5796657	56.7948	Egypt
573.356	Klebsiella pneumoniae	11	WGS	56	5723891	56.9492	Egypt
573.217	Klebsiella pneumoniae	11	WGS	176	5850139	56.7479	Israel	2014
573.361	Klebsiella pneumoniae	11	Complete	1	5430483	57.1428	Netherlands	2017
573.361	Klebsiella pneumoniae	11	WGS	146	5676966	57.0271	Italy	2020-03-16
573.361	Klebsiella pneumoniae	11	WGS	256	5703745	57.0669	Italy	2020-03-26
573.21	Klebsiella pneumoniae	11	WGS	60	5481968	56.9417	Belgium	2014
573.216	Klebsiella pneumoniae	11	WGS	174	5780919	56.9034	Germany	2014
573.362	Klebsiella pneumoniae	11	WGS	163	5395791	57.4694	Czech Republic	2019-01-08
573.21	Klebsiella pneumoniae	11	WGS	123	5757930	56.8751	Romania
573.296	Klebsiella pneumoniae	11	WGS	246	5712563	56.8077	Nigeria	2015
573.209	Klebsiella pneumoniae	11	WGS	149	5667951	56.9389	Serbia
573.452	Klebsiella pneumoniae	11	WGS	112	5564831	57.0877	Italy	2020-03-05
573.46	Klebsiella pneumoniae	11	WGS	176	5640550	57.1439	China	2021-04-05
573.153	Klebsiella pneumoniae	11	WGS	184	5658682	57.07	South Africa	2013-05-26
573.462	Klebsiella pneumoniae	11	WGS	101	5549670	56.8749	United Kingdom
573.463	Klebsiella pneumoniae	11	WGS	60	5654257	56.9225	United Kingdom
573.148	Klebsiella pneumoniae	11	WGS	95	5672633	56.98	Thailand	2016-06-08
573.49	Klebsiella pneumoniae	11	WGS	177	5522536	57.1057	Italy	2020
573.49	Klebsiella pneumoniae	11	WGS	107	5477091	57.1733	Italy	2019
573.49	Klebsiella pneumoniae	11	WGS	141	5707152	56.9534	Italy	2019
573.452	Klebsiella pneumoniae	11	WGS	150	5590776	56.8616	Brazil	2016
573.49	Klebsiella pneumoniae	11	WGS	98	5598711	57.0598	Italy	2019
573.58	Klebsiella pneumoniae	11	WGS	52	5669420	57.06	Thailand	2015-03-22
573.699	Klebsiella pneumoniae	11	WGS	77	5660703	56.98	Pakistan	2013
573.973	Klebsiella pneumoniae	11	WGS	92	5696102	57	Syria	2016
573.128	Klebsiella pneumoniae	11	WGS	220	5665077	57.09	Tunisia	2015
72407.1	Klebsiella pneumoniae	11	WGS	81	5667968	57.0038	Italy	2016-01-01
72407.1	Klebsiella pneumoniae	11	WGS	120	5762532	56.8378	Egypt
72407.1	Klebsiella pneumoniae	11	WGS	126	5816139	56.8706	Egypt
72407.1	Klebsiella pneumoniae	11	WGS	117	5678300	57.0174	Egypt
72407.9	Klebsiella pneumoniae	11	WGS	172	5765047	56.89	South Africa
573.491	Klebsiella pneumoniae	11	WGS	113	5518544	57.0385	Italy	2019
573.443	Klebsiella pneumoniae	11	WGS	30	5640085	56.9616	United Kingdom	2018
573.199	Klebsiella pneumoniae	11	WGS	150	5638650	57.0193	Italy
573.201	Klebsiella pneumoniae	11	WGS	90	5715682	56.824	Germany	2016-08-01
573.209	Klebsiella pneumoniae	11	WGS	286	5695337	56.9663	Serbia
573.209	Klebsiella pneumoniae	11	WGS	114	5788773	56.5823	Serbia	2013
573.209	Klebsiella pneumoniae	11	WGS	111	5524882	56.8318	Serbia	2014
573.209	Klebsiella pneumoniae	11	WGS	107	5581738	56.7197	Serbia
573.209	Klebsiella pneumoniae	11	WGS	138	5773719	56.8408	Romania
573.208	Klebsiella pneumoniae	11	WGS	96	5692074	56.9394	Romania
573.208	Klebsiella pneumoniae	11	WGS	175	5859612	56.8108	Romania
573.208	Klebsiella pneumoniae	11	WGS	102	5670044	57.0546	Romania
573.208	Klebsiella pneumoniae	11	WGS	291	5741362	56.9207	Romania
573.207	Klebsiella pneumoniae	11	WGS	119	5776508	56.5679	Serbia
573.397	Klebsiella pneumoniae	11	WGS	118	5737684	56.8681	Iran	2018-07-24
573.207	Klebsiella pneumoniae	11	WGS	209	5816563	56.5382	Serbia
573.324	Klebsiella pneumoniae	11	WGS	76	5491924	57.2431	USA
573.207	Klebsiella pneumoniae	11	WGS	177	5665440	56.6691	Serbia
573.207	Klebsiella pneumoniae	11	WGS	103	5650439	56.6665	Serbia
573.207	Klebsiella pneumoniae	11	WGS	91	5631974	56.7066	Serbia
573.207	Klebsiella pneumoniae	11	WGS	94	5647898	57.0893	Romania
573.207	Klebsiella pneumoniae	11	WGS	107	5724943	56.6647	Slovenia
573.413	Klebsiella pneumoniae	11	WGS	164	5509042	57.1135	Turkey	2011-05-28
573.202	Klebsiella pneumoniae	11	WGS	78	5744099	56.992	Thailand	2016
573.422	Klebsiella pneumoniae	11	WGS	47	5586154	56.94	United Kingdom	2005
573.209	Klebsiella pneumoniae	11	WGS	73	5574157	57.0252	Romania
573.207	Klebsiella pneumoniae	11	WGS	181	5888936	56.6996	Serbia
573.295	Klebsiella pneumoniae	11	WGS	124	5717135	56.968	Greece	2016
573.3	Klebsiella pneumoniae	11	WGS	312	5807056	56.9027	Italy	2016-05-22
573.286	Klebsiella pneumoniae	11	WGS	121	5414746	57.2263	Romania	2018-2019
573.277	Klebsiella pneumoniae	11	WGS	4	5652311	57.1656	Spain	2016-07-27
573.3	Klebsiella pneumoniae	11	WGS	79	5705106	56.9778	Italy	2016-06-27
573.3	Klebsiella pneumoniae	11	WGS	52	5461913	57.1897	Italy	2016-06-03
573.291	Klebsiella pneumoniae	11	WGS	155	5643490	56.8584	South Africa	2017
573.317	Klebsiella pneumoniae	11	WGS	156	5668096	56.9749	Colombia	2015-05-23
573.323	Klebsiella pneumoniae	11	WGS	130	5614322	56.9765	Spain
573.275	Klebsiella pneumoniae	11	WGS	89	5769023	56.7047	France	2018
573.291	Klebsiella pneumoniae	11	WGS	153	5752664	56.974	Romania	2018-2019
573.291	Klebsiella pneumoniae	11	WGS	146	5600878	56.9655	Romania	2018-2019
573.28	Klebsiella pneumoniae	11	WGS	223	5526873	57.2141	Spain	2012-04-01
573.291	Klebsiella pneumoniae	11	WGS	122	5640106	56.9228	Romania	2018-2019
573.311	Klebsiella pneumoniae	11	WGS	206	5535909	57.1587	Malawi
573.31	Klebsiella pneumoniae	11	WGS	200	5659293	56.8604	Switzerland	2015
573.262	Klebsiella pneumoniae	147	WGS	42	5427813	57.2831	Saint Kitts	2018
573.203	Klebsiella pneumoniae	147	WGS	100	5511914	57.2512	Thailand	2016
573.295	Klebsiella pneumoniae	147	WGS	83	5620773	57.1125	Greece	2015
573.295	Klebsiella pneumoniae	147	WGS	84	5569937	57.1625	Greece
573.295	Klebsiella pneumoniae	147	WGS	83	5908208	56.5257	Greece	2014
573.202	Klebsiella pneumoniae	147	WGS	65	5668614	57.0506	Thailand	2016
573.202	Klebsiella pneumoniae	147	WGS	40	5506450	57.2274	Thailand	2016
573.202	Klebsiella pneumoniae	147	WGS	97	5676072	57.0232	Thailand	2016
573.414	Klebsiella pneumoniae	147	WGS	68	5778700	56.7108	Brazil	2011
573.224	Klebsiella pneumoniae	147	WGS	72	5672565	57.0804	USA
573.3	Klebsiella pneumoniae	147	WGS	96	5644445	56.8766	Italy	2016-05-13
573.22	Klebsiella pneumoniae	147	WGS	120	5723259	56.7106	Spain	2013
573.418	Klebsiella pneumoniae	147	WGS	68	5533241	57.03	United Kingdom	2003
573.138	Klebsiella pneumoniae	147	WGS	75	5738717	56.89	Australia	2012-07-01
573.138	Klebsiella pneumoniae	147	WGS	102	5506518	57.25	USA	2015-02-18
573.342	Klebsiella pneumoniae	147	WGS	201	5434723	57.1763	United Kingdom	2006-11-10
573.482	Klebsiella pneumoniae	147	WGS	131	5522095	57.3933	France	2019
573.482	Klebsiella pneumoniae	147	WGS	164	5598026	57.4638	France	2021
573.28	Klebsiella pneumoniae	147	WGS	155	5696473	56.7636	Spain	2012-04-01
573.208	Klebsiella pneumoniae	147	WGS	182	5668846	57.0143	Romania	2014
573.313	Klebsiella pneumoniae	147	WGS	77	5553866	57.1587	India	2019
72407.2	Klebsiella pneumoniae	147	Complete	5	5878206	56.602	Italy	2019-08-01
573.217	Klebsiella pneumoniae	147	WGS	71	5437315	57.3043	Israel	2014
72407.1	Klebsiella pneumoniae	147	WGS	4	5763217	57.0381	South Korea	2015-02-01
573.135	Klebsiella pneumoniae	147	WGS	82	5619834	57.02	USA	2014-07-20
573.387	Klebsiella pneumoniae	147	WGS	83	5730037	56.7164	Spain	2015
573.402	Klebsiella pneumoniae	147	Complete	6	6088457	56.53	United Arab Emirates	2015
573.387	Klebsiella pneumoniae	147	WGS	61	5515037	57.2307	Spain	2015
573.397	Klebsiella pneumoniae	147	WGS	100	5536687	57.1516	Iran	2018-10-21
573.403	Klebsiella pneumoniae	147	Complete	2	5536135	57.17	USA	2013
573.355	Klebsiella pneumoniae	147	WGS	201	5653409	57.0466	Portugal
573.275	Klebsiella pneumoniae	147	WGS	59	5215263	57.7201	France	2018
573.274	Klebsiella pneumoniae	147	WGS	59	5209418	57.7397	France	2018
72407.1	Klebsiella pneumoniae	147	WGS	95	5737908	56.9671	Thailand	2016-11-28
573.356	Klebsiella pneumoniae	147	WGS	54	5461740	57.2968	Egypt
573.408	Klebsiella pneumoniae	147	WGS	67	5468998	57.13	United Kingdom	2004
573.409	Klebsiella pneumoniae	147	WGS	60	5303164	57.35	United Kingdom	2004
573.356	Klebsiella pneumoniae	147	WGS	101	5406013	57.2689	Australia	2015-06-01
573.232	Klebsiella pneumoniae	147	WGS	96	5708060	57.0458	Pakistan	2016-03-01
573.139	Klebsiella pneumoniae	147	WGS	103	5470843	57.25	USA	2015-03-16
573.49	Klebsiella pneumoniae	147	Complete	4	5494299	57.2391	South Korea	2017-11-01
573.212	Klebsiella pneumoniae	147	WGS	77	5460304	57.2844	Turkey	2013
573.977	Klebsiella pneumoniae	147	WGS	53	5395829	57.34	Philippines	2013-01-25
72407.2	Klebsiella pneumoniae	147	WGS	138	5834683	56.6878
573.413	Klebsiella pneumoniae	147	Complete	4	5380559	57.6934	Mexico	2016-08-02
573.49	Klebsiella pneumoniae	147	WGS	150	5550868	57.1805	Portugal	2020-06-01
573.49	Klebsiella pneumoniae	147	Complete	6	5851380	56.6256	South Korea	2017-07-01
573.419	Klebsiella pneumoniae	147	WGS	67	5521803	57.07	United Kingdom	2005
573.286	Klebsiella pneumoniae	147	Complete	4	5685075	56.8168	China	2013
573.187	Klebsiella pneumoniae	147	WGS	138	5628565	57.0009	Tanzania	2015
573.214	Klebsiella pneumoniae	147	WGS	38	5402545	57.2479	France	2014
573.187	Klebsiella pneumoniae	147	WGS	135	5864349	56.9001	India	2015-11-20
573.13	Klebsiella pneumoniae	147	WGS	283	5309737	57.46	USA
573.145	Klebsiella pneumoniae	147	WGS	248	5427467	57.36
573.214	Klebsiella pneumoniae	147	WGS	89	5364462	57.2538	France	2014
573.338	Klebsiella pneumoniae	147	WGS	93	5811551	56.5424	Peru	2017
573.451	Klebsiella pneumoniae	147	Complete	1	5550612	57.3491	India	2020-12-05
573.367	Klebsiella pneumoniae	147	WGS	72	5604421	57.0932	China	2014-05-22
573.452	Klebsiella pneumoniae	147	WGS	83	5605911	56.841	Greece	2006
573.26	Klebsiella pneumoniae	147	WGS	66	5436746	57.2359	China	2017
573.452	Klebsiella pneumoniae	147	Complete	5	5718968	56.8059	Hong Kong	2018-12-01
573.373	Klebsiella pneumoniae	147	WGS	147	5571217	57.1371	Malaysia	2015
573.128	Klebsiella pneumoniae	147	Complete	5	5708112	57.02
573.149	Klebsiella pneumoniae	147	WGS	73	5564276	57.18	China	2016-06-01
573.458	Klebsiella pneumoniae	147	WGS	19	5949975	56.4864	Italy	2019-02-27
573.262	Klebsiella pneumoniae	147	WGS	81	5311870	57.2781	Barbados	2018
573.469	Klebsiella pneumoniae	147	WGS	81	5789504	56.6526	Italy	2018-2019
573.468	Klebsiella pneumoniae	147	WGS	139	5873722	56.6766	Italy	2018-2019
573.215	Klebsiella pneumoniae	147	WGS	72	5514379	57.2145	Poland	2014
573.149	Klebsiella pneumoniae	147	WGS	110	5652359	56.99		2016-09-20
573.459	Klebsiella pneumoniae	147	WGS	172	5841141	56.5516		2019-11-01
573.462	Klebsiella pneumoniae	147	WGS	54	5287616	57.436	United Kingdom
573.46	Klebsiella pneumoniae	147	WGS	69	5778434	56.6542	Brazil	2018
573.362	Klebsiella pneumoniae	147	WGS	63	5526385	57.0932
573.362	Klebsiella pneumoniae	147	WGS	110	5700463	56.8185
573.148	Klebsiella pneumoniae	147	WGS	54	5371617	57.34	USA	2014-06-01
573.339	Klebsiella pneumoniae	147	WGS	90	5881145	56.5633	Pakistan	2016
573.134	Klebsiella pneumoniae	147	WGS	131	5398722	57.33	USA	2014-04-27
573.195	Klebsiella pneumoniae	147	WGS	97	5818648	56.73	Norway	2010
573.199	Klebsiella pneumoniae	147	WGS	87	5767880	56.8676	Sri Lanka	2015
573.48	Klebsiella pneumoniae	147	WGS	304	5587420	57.0839	Lebanon	2020-06-26
573.199	Klebsiella pneumoniae	147	WGS	264	5363365	57.24	Norway	2007
573.322	Klebsiella pneumoniae	147	WGS	70	5586137	57.1814	Senegal
573.216	Klebsiella pneumoniae	147	WGS	64	5788437	56.8687	Italy	2013
573.434	Klebsiella pneumoniae	147	Complete	7	5870019	56.8904		2018
573.48	Klebsiella pneumoniae	147	WGS	117	5668944	57.031	Lebanon	2020-06-15
573.482	Klebsiella pneumoniae	147	WGS	151	5547016	57.0194	China	2014-10-06
573.242	Klebsiella pneumoniae	147	WGS	207	5422067	57.2536
573.435	Klebsiella pneumoniae	147	WGS	9	5620468	57.0617		2017
573.434	Klebsiella pneumoniae	147	Complete	11	5951238	56.5999
573.244	Klebsiella pneumoniae	147	WGS	136	5670607	57.0375	USA	2014-11-17
573.34	Klebsiella pneumoniae	147	WGS	97	5623612	57.0724	Poland	2018
573.34	Klebsiella pneumoniae	147	WGS	97	5702554	57.0279	Poland	2018
573.435	Klebsiella pneumoniae	147	WGS	25	5612476	57.08		2017
573.434	Klebsiella pneumoniae	147	WGS	70	5394510	57.3024		2017
573.435	Klebsiella pneumoniae	147	WGS	6	5642474	57.0899		2017
573.439	Klebsiella pneumoniae	147	WGS	98	5683639	57.1175	Kenya	2016-05-07
573.439	Klebsiella pneumoniae	147	WGS	153	5864682	56.5911	Kenya	2016-03-21
573.199	Klebsiella pneumoniae	147	WGS	26	5980299	56.7599	USA	2015-09-21
573.199	Klebsiella pneumoniae	147	WGS	115	5853178	56.7522	Sri Lanka	2015
573.704	Klebsiella pneumoniae	218	WGS	36	5369700	57.3	United Kingdom	2006
573.263	Klebsiella pneumoniae	218	Complete	1	5261751	57.4562		1900-1984
573.212	Klebsiella pneumoniae	218	WGS	44	5417736	57.1561	Italy
573.291	Klebsiella pneumoniae	218	WGS	212	5800200	56.64	Romania	2018-2019
573.212	Klebsiella pneumoniae	218	WGS	57	5286404	57.3951	Turkey	2013
573.21	Klebsiella pneumoniae	218	WGS	92	5731536	57.0295	Belgium	2014
573.21	Klebsiella pneumoniae	218	WGS	92	5453127	57.2184	Ireland	2014
573.212	Klebsiella pneumoniae	218	WGS	67	5572945	57.1917	Turkey	2014
573.211	Klebsiella pneumoniae	218	WGS	256	5602142	57.0434	Belgium	2014
573.312	Klebsiella pneumoniae	218	WGS	57	5435060	57.2777	China	2017
573.366	Klebsiella pneumoniae	218	WGS	86	5422578	57.2872	Russia	2018-05-10
573.131	Klebsiella pneumoniae	218	WGS	152	5917558	56.68	USA	2013-10-13
573.214	Klebsiella pneumoniae	218	WGS	86	5816578	56.9612	Czech Republic	2014
573.211	Klebsiella pneumoniae	218	WGS	82	5432228	57.3532	Turkey	2014
573.272	Klebsiella pneumoniae	218	WGS	96	5289738	57.3696	France	2008-08-07
573.273	Klebsiella pneumoniae	218	WGS	35	5460909	57.2739	China	2018-06-15
573.376	Klebsiella pneumoniae	218	WGS	133	5757030	56.7238	Malaysia	2015
573.214	Klebsiella pneumoniae	218	WGS	230	5898933	56.8014	Slovakia	2014
573.201	Klebsiella pneumoniae	218	WGS	7	5641735	57.1633		1800-2017
573.208	Klebsiella pneumoniae	218	WGS	155	5649617	57.0999	United Kingdom (England, Wales & N. Ireland)
573.138	Klebsiella pneumoniae	218	WGS	78	5596319	57.14	USA	2014-12-16
573.42	Klebsiella pneumoniae	218	WGS	58	5531636	57.08	United Kingdom	2006
573.201	Klebsiella pneumoniae	218	WGS	14	5532074	57.3814		1917-1941
573.141	Klebsiella pneumoniae	218	WGS	36	5220182	57.54
573.286	Klebsiella pneumoniae	218	WGS	131	5441204	57.3224	China	2018-11-15
573.443	Klebsiella pneumoniae	218	WGS	6	5826840	56.8986	United Kingdom	2020
573.474	Klebsiella pneumoniae	218	WGS	38	5424998	57.3568	Belgium	2019
573.185	Klebsiella pneumoniae	218	WGS	45	5457878	57.2624	USA	2017
573.202	Klebsiella pneumoniae	218	WGS	2	5449588	57.1115		1900-1952
573.185	Klebsiella pneumoniae	218	WGS	110	5664865	56.9614	USA	2017
573.148	Klebsiella pneumoniae	218	WGS	96	5443158	57.16	Thailand	2016-11-18
573.18	Klebsiella pneumoniae	218	WGS	300	5761688	57.0609	Tanzania	2014
573.473	Klebsiella pneumoniae	218	WGS	120	5567722	57.0698	Ghana	2021-07-22
573.169	Klebsiella pneumoniae	218	WGS	144	5791548	56.94	USA
573.463	Klebsiella pneumoniae	218	WGS	106	5458729	57.1183	United Kingdom
573.46	Klebsiella pneumoniae	218	WGS	124	5561883	57.1375	China	2019
573.154	Klebsiella pneumoniae	218	WGS	79	5411006	57.36	Lebanon	2015-04-21
573.153	Klebsiella pneumoniae	218	WGS	234	5715020	56.97	South Africa	2013-05-23
573.287	Klebsiella pneumoniae	218	WGS	71	5487192	57.2753	Russia	2018
573.202	Klebsiella pneumoniae	218	WGS	59	5648298	57.0181	Thailand	2016
573.215	Klebsiella pneumoniae	218	WGS	132	6044406	56.4945	France	2014
573.203	Klebsiella pneumoniae	218	WGS	84	5623007	56.9346	Thailand	2016
573.698	Klebsiella pneumoniae	218	WGS	54	5427926	57.35		2011
573.208	Klebsiella pneumoniae	218	WGS	225	5722736	56.8958	United Kingdom (England, Wales & N. Ireland)	2014
573.581	Klebsiella pneumoniae	218	WGS	29	5538646	57.14	Thailand	2015-02-04
573.398	Klebsiella pneumoniae	218	WGS	128	5178913	57.536	Germany	2017
573.398	Klebsiella pneumoniae	218	WGS	87	5552666	57.0349	Germany	2016
573.398	Klebsiella pneumoniae	218	WGS	31	5203465	57.6083	Germany	2016
573.277	Klebsiella pneumoniae	218	WGS	28	5496655	57.1912	United Kingdom	2018
573.207	Klebsiella pneumoniae	218	WGS	126	5481167	57.1967	United Kingdom (England, Wales & N. Ireland)
573.207	Klebsiella pneumoniae	218	WGS	148	5542413	57.1034	Slovenia
573.577	Klebsiella pneumoniae	218	WGS	69	5536506	57.23	China	2011-03-21
573.404	Klebsiella pneumoniae	218	WGS	263	5899390	56.6191	USA	2020-01-07
573.206	Klebsiella pneumoniae	218	WGS	45	5353760	57.2771	Portugal	2014
573.205	Klebsiella pneumoniae	218	WGS	57	5621901	57.124	Greece	2014
573.491	Klebsiella pneumoniae	218	Complete	2	5514143	57.06	Australia	2018
573.406	Klebsiella pneumoniae	218	WGS	48	5509530	56.89	United Kingdom	2002
573.297	Klebsiella pneumoniae	218	WGS	161	5282537	57.4475	China	2017
573.204	Klebsiella pneumoniae	218	WGS	83	5544156	57.1352	Thailand	2016
573.412	Klebsiella pneumoniae	218	WGS	123	5894735	56.7998		2019
573.413	Klebsiella pneumoniae	218	WGS	87	5348307	57.2818		2018
573.209	Klebsiella pneumoniae	218	WGS	108	5812849	56.7291	Romania
573.362	Klebsiella pneumoniae	218	WGS	204	5796302	56.9488
573.388	Klebsiella pneumoniae	218	WGS	32	5501584	57.2912	China	2019-06-25
573.1	Klebsiella pneumoniae	218	WGS	35	5520769	57.13	United Kingdom	2015
573.232	Klebsiella pneumoniae	218	WGS	43	5455460	57.3332	China	2018-06-15
573.296	Klebsiella pneumoniae	218	WGS	66	5448546	57.3039	China	2011
573.232	Klebsiella pneumoniae	218	Complete	1	5385944	57.378	Lebanon	2018
573.323	Klebsiella pneumoniae	218	WGS	137	5351232	57.487	Spain
72407.7	Klebsiella pneumoniae	218	Complete	1	5316818	57.43	China	2010-07-08
1.37969e+06	Klebsiella pneumoniae	218	WGS	114	5421195	57.3
573.361	Klebsiella pneumoniae	218	WGS	74	5593466	57.1024	Bangladesh	2019-09-25
573.216	Klebsiella pneumoniae	218	WGS	55	5391844	57.2834	Israel	2013
573.241	Klebsiella pneumoniae	218	WGS	287	5642034	57.0919
573.231	Klebsiella pneumoniae	218	WGS	4	5728832	57.0895	USA	2017
573.218	Klebsiella pneumoniae	218	WGS	47	5427787	57.2964	Italy	2014
573.322	Klebsiella pneumoniae	218	WGS	128	5567891	57.1456	France	2014-01-17
573.257	Klebsiella pneumoniae	218	WGS	90	5511400	57.0032	Japan	2014-03-24
573.341	Klebsiella pneumoniae	218	WGS	164	5498509	57.2374	Russia	2013-05-21
573.126	Klebsiella pneumoniae	218	WGS	64	5665818	57.07	USA	2013-01-01
573.244	Klebsiella pneumoniae	218	WGS	113	5569537	57.2447	USA	2013-08-07
573.341	Klebsiella pneumoniae	218	WGS	121	5380652	57.3905	Russia	2013-05-21
573.34	Klebsiella pneumoniae	218	WGS	193	5459225	57.3484	Russia	2014
72407.6	Klebsiella pneumoniae	218	WGS	43	5504384	57.24	Pakistan	2010-2012
573.295	Klebsiella pneumoniae	218	WGS	125	5488059	57.3001	China	2016-12-01
573.262	Klebsiella pneumoniae	218	WGS	59	5671818	57.1352	Barbados	2018
573.225	Klebsiella pneumoniae	218	WGS	93	5482538	57.1348	USA	2015
573.262	Klebsiella pneumoniae	218	WGS	27	5477912	57.2716	Dominica	2018
573.226	Klebsiella pneumoniae	218	WGS	61	5391070	57.3439	China	2015-07-19
72407.9	Klebsiella pneumoniae	218	WGS	140	5874288	56.9309	USA	2012-12-01
573.295	Klebsiella pneumoniae	218	WGS	279	5520021	57.1463	Nigeria	2015
573.355	Klebsiella pneumoniae	218	WGS	108	5288091	57.2956	Australia	2013-02-01
573.323	Klebsiella pneumoniae	218	WGS	70	5396400	57.2472	Spain
573.35	Klebsiella pneumoniae	218	WGS	103	5533263	57.3286	Russia	2013-06-13
573.127	Klebsiella pneumoniae	218	WGS	75	5655926	57.04	Nigeria	2015-11-17
573.356	Klebsiella pneumoniae	218	WGS	136	5504534	57.229	Australia	2016-10-01
573.295	Klebsiella pneumoniae	218	WGS	61	5644331	57.0622	China	2012-03-01
573.357	Klebsiella pneumoniae	218	WGS	57	5248276	57.5041	Australia	2019
72407.1	Klebsiella pneumoniae	218	Complete	2	5450593	57.2	China	2014-09-08
573.233	Klebsiella pneumoniae	218	Complete	2	5376334	57.2709	South Korea	2016-09-29
573.232	Klebsiella pneumoniae	231	WGS	149	5595275	57.0138	Pakistan	2016-01-01
573.232	Klebsiella pneumoniae	231	WGS	3	5575341	57.1954	USA	2017
573.49	Klebsiella pneumoniae	231	WGS	169	5858475	56.5736	India	2019-11-11
72407.2	Klebsiella pneumoniae	231	Complete	13	5888667	56.7689	India	2014
573.49	Klebsiella pneumoniae	231	WGS	153	5735011	56.8548	India	2019-11-18
573.215	Klebsiella pneumoniae	231	WGS	55	5285373	57.5588	Malta	2013
573.405	Klebsiella pneumoniae	231	WGS	44	5287668	57.43	United Kingdom	2008
573.232	Klebsiella pneumoniae	231	WGS	10	6057453	56.6408	USA	2017
573.207	Klebsiella pneumoniae	231	WGS	142	5593915	57.1983	Serbia
573.226	Klebsiella pneumoniae	231	WGS	82	5405762	57.3247	Belgium	2015-11-01
573.398	Klebsiella pneumoniae	231	WGS	58	5439376	57.0329	Germany	2016
573.226	Klebsiella pneumoniae	231	WGS	48	5463380	57.233	Belgium	2014
573.403	Klebsiella pneumoniae	231	WGS	106	5400110	57.3767	Malawi	2016-07-10
573.355	Klebsiella pneumoniae	231	WGS	92	5623904	57.013	Portugal
573.404	Klebsiella pneumoniae	231	Complete	1	5213552	57.5898	USA	2015-07-10
573.206	Klebsiella pneumoniae	231	WGS	57	5242705	57.4751	Denmark	2014
573.206	Klebsiella pneumoniae	231	WGS	87	5444883	57.3935	Portugal	2014
573.231	Klebsiella pneumoniae	231	WGS	93	5581162	57.0508	Thailand	2015
573.206	Klebsiella pneumoniae	231	WGS	144	5345465	57.4677	Portugal	2014
573.206	Klebsiella pneumoniae	231	WGS	127	5665233	57.0146	Portugal	2013
573.136	Klebsiella pneumoniae	231	WGS	78	5413988	57.32	USA	2014-10-09
573.355	Klebsiella pneumoniae	231	WGS	295	5645771	57.0179	Portugal
573.405	Klebsiella pneumoniae	231	WGS	105	5982971	56.6605	Viet Nam	2012
573.205	Klebsiella pneumoniae	231	WGS	76	5336958	57.3586	Spain	2014
573.205	Klebsiella pneumoniae	231	WGS	106	5866197	56.5685	Greece	2014
72407.2	Klebsiella pneumoniae	231	Complete	10	5690255	56.9268	India	2014
573.406	Klebsiella pneumoniae	231	WGS	100	5513501	57.12	United Kingdom	2003
573.297	Klebsiella pneumoniae	231	WGS	158	5460434	57.3155	China	2017
72407.2	Klebsiella pneumoniae	231	WGS	114	5725660	56.685	China	2011-12-01
1.39557e+06	Klebsiella pneumoniae	231	WGS	148	5392397	57.4	Spain	2008
573.202	Klebsiella pneumoniae	231	WGS	9	5554146	56.9364	USA	1900-1955
573.451	Klebsiella pneumoniae	231	Complete	5	5596002	57.0672	Switzerland	2020
573.339	Klebsiella pneumoniae	231	WGS	263	5830611	56.4781	China	2017
573.18	Klebsiella pneumoniae	231	WGS	147	5741042	56.8934	Tanzania	2013
573.451	Klebsiella pneumoniae	231	WGS	161	5565272	57.0915	India	2020-07-01
573.179	Klebsiella pneumoniae	231	WGS	267	5730536	56.9711	Japan	2014-12-18
573.179	Klebsiella pneumoniae	231	WGS	162	5600025	57.0544	Japan	2014-05-21
573.169	Klebsiella pneumoniae	231	WGS	98	5242661	57.44	USA
573.472	Klebsiella pneumoniae	231	WGS	103	5385101	57.3381	Norway	2016
573.451	Klebsiella pneumoniae	231	Complete	4	5688562	56.9434	China	2018-12-01
573.472	Klebsiella pneumoniae	231	WGS	95	5706839	57.1028	Norway	2019
573.463	Klebsiella pneumoniae	231	WGS	81	5499243	57.2471	United Kingdom
573.458	Klebsiella pneumoniae	231	WGS	158	5472245	57.2294		2019
72407.9	Klebsiella pneumoniae	231	WGS	196	5716534	57.1629	USA	2012-10-01
573.152	Klebsiella pneumoniae	231	WGS	163	5528731	57.08	India	2017
573.152	Klebsiella pneumoniae	231	WGS	161	5537783	57.04	India	2017
573.462	Klebsiella pneumoniae	231	WGS	71	5391198	57.3508	United Kingdom
573.324	Klebsiella pneumoniae	231	WGS	9	5326925	56.8978	United Kingdom	2017
573.323	Klebsiella pneumoniae	231	Complete	7	5835464	56.8632	United Kingdom	2017
573.149	Klebsiella pneumoniae	231	WGS	51	5482902	57.24	China	2016-05-17
573.202	Klebsiella pneumoniae	231	WGS	6	5421263	57.1114
573.262	Klebsiella pneumoniae	231	WGS	93	5370203	57.4808	Barbados	2018
573.474	Klebsiella pneumoniae	231	WGS	44	5215472	57.4459	Belgium	2019
573.24	Klebsiella pneumoniae	231	WGS	239	5602375	56.9646
573.482	Klebsiella pneumoniae	231	WGS	127	5530584	57.2156	France	2016
573.482	Klebsiella pneumoniae	231	WGS	134	5438683	57.2424	France	2016
573.415	Klebsiella pneumoniae	231	WGS	40	5543278	57.15	United Kingdom	2006
573.415	Klebsiella pneumoniae	231	WGS	48	5579015	57.06	United Kingdom	2006
573.482	Klebsiella pneumoniae	231	WGS	147	5478930	57.3605	France	2017
573.342	Klebsiella pneumoniae	231	Complete	8	6111269	56.5733
1.39558e+06	Klebsiella pneumoniae	231	WGS	84	5376460	57.4	Spain	2008
573.473	Klebsiella pneumoniae	231	WGS	100	5477709	57.2804	Brazil	2019-03-26
573.276	Klebsiella pneumoniae	231	WGS	175	5631832	56.9268
573.323	Klebsiella pneumoniae	231	Complete	3	5443520	57.151	United Kingdom	2017
573.434	Klebsiella pneumoniae	231	WGS	94	5441825	57.475		2018
573.2	Klebsiella pneumoniae	231	WGS	4	5683796	57.0849		2015
72407.6	Klebsiella pneumoniae	231	WGS	97	5562097	57.09	Thailand	2016-08-11
573.256	Klebsiella pneumoniae	231	WGS	139	5897970	56.781	Greece	2012-12-06
573.439	Klebsiella pneumoniae	231	WGS	96	5464724	57.1688	South Africa	2017
573.446	Klebsiella pneumoniae	231	WGS	57	5501417	57.1816	United Kingdom	2016
573.187	Klebsiella pneumoniae	231	WGS	124	5457195	57.1936	China	2017
573.201	Klebsiella pneumoniae	231	WGS	7	5712240	56.7363
573.207	Klebsiella pneumoniae	231	WGS	50	5507534	57.1345	United Kingdom (England, Wales & N. Ireland)
573.153	Klebsiella pneumoniae	231	WGS	54	5417204	57.21	China	2015-02-13
573.13	Klebsiella pneumoniae	231	WGS	301	5557990	57.29	USA
573.372	Klebsiella pneumoniae	231	WGS	92	5527642	57.1162	India	2020
573.388	Klebsiella pneumoniae	231	WGS	171	5572445	57.1166	India	2019-08-23
573.361	Klebsiella pneumoniae	231	WGS	99	5602618	56.7151	Paraguay	2012-09-01
573.361	Klebsiella pneumoniae	231	WGS	62	5462278	57.33	Bangladesh	2019-08-25
573.213	Klebsiella pneumoniae	231	WGS	81	5554234	57.2372	Turkey	2013
573.367	Klebsiella pneumoniae	231	WGS	60	5421332	57.1733	China	2013-07-16
573.276	Klebsiella pneumoniae	231	WGS	3	5365937	57.1561	United Kingdom	1900-1951
573.372	Klebsiella pneumoniae	231	WGS	88	5459251	57.1955	India	2019-04-04
573.996	Klebsiella pneumoniae	231	WGS	49	5432270	57.37	United Kingdom	2015
573.372	Klebsiella pneumoniae	231	Complete	3	5750384	56.9447	China	2019-01-01
573.356	Klebsiella pneumoniae	231	WGS	91	5235695	57.5529	Australia	2016-02-01
573.217	Klebsiella pneumoniae	231	WGS	66	5577952	57.1174	Israel	2013
573.361	Klebsiella pneumoniae	231	WGS	80	5466648	57.1279	Bangladesh	2019-08-25
573.126	Klebsiella pneumoniae	231	WGS	98	5481476	57.24	USA	2013-01-01
573.218	Klebsiella pneumoniae	231	WGS	84	5671068	56.9046	Italy	2013
573.376	Klebsiella pneumoniae	231	WGS	222	5530083	57.1348	Mexico	2013-10-01
573.274	Klebsiella pneumoniae	231	WGS	218	5919798	56.6987	United Kingdom	2016-12-01
573.263	Klebsiella pneumoniae	231	WGS	46	5431631	57.2141	Trinidad	2018
573.213	Klebsiella pneumoniae	231	WGS	64	5645437	56.9711	Turkey	2013
573.362	Klebsiella pneumoniae	231	Complete	5	5532363	57.2117	USA
573.212	Klebsiella pneumoniae	231	WGS	115	5583391	57.0303	Turkey
573.276	Klebsiella pneumoniae	231	WGS	85	5151026	57.5386
573.992	Klebsiella pneumoniae	231	WGS	60	5430017	57.17	United Kingdom	2015
573.366	Klebsiella pneumoniae	231	WGS	94	5688201	56.7133	India	2016-09-01
573.13	Klebsiella pneumoniae	231	WGS	309	5455226	57.21	USA
573.243	Klebsiella pneumoniae	258	WGS	223	5643703	57.1663	USA	2014-03-01
573.316	Klebsiella pneumoniae	258	WGS	307	5689245	57.0467	Poland	2018
573.244	Klebsiella pneumoniae	258	WGS	175	5678101	57.1025	USA	2013-05-29
573.244	Klebsiella pneumoniae	258	WGS	140	5501569	57.095	USA	2012-02-01
1.3284e+06	Klebsiella pneumoniae	258	WGS	14	5316857	57.4	USA
573.316	Klebsiella pneumoniae	258	WGS	222	5620023	57.2025	Poland	2018
573.434	Klebsiella pneumoniae	258	Complete	4	5840090	56.9496
573.244	Klebsiella pneumoniae	258	WGS	119	5916450	56.803	USA	2013-11-06
573.397	Klebsiella pneumoniae	258	WGS	126	5586435	57.3045	Germany	2016
573.2	Klebsiella pneumoniae	258	WGS	256	5729044	57.1013	USA	2014-09-01
573.963	Klebsiella pneumoniae	258	Complete	6	6063895	56.75	USA
573.972	Klebsiella pneumoniae	258	WGS	112	5652135	57.19	Switzerland	2015-03-20
1.43875e+06	Klebsiella pneumoniae	258	WGS	163	5787808	57	USA	2013-09-10
573.357	Klebsiella pneumoniae	258	WGS	254	5827636	56.8343	China	2018-04-10
1.43874e+06	Klebsiella pneumoniae	258	WGS	43	5864502	56.9	USA	2013-08-24
573.241	Klebsiella pneumoniae	258	WGS	225	5669999	57.1197
573.241	Klebsiella pneumoniae	258	WGS	276	5690833	56.9774
573.241	Klebsiella pneumoniae	258	WGS	207	5630569	57.1872
573.28	Klebsiella pneumoniae	258	WGS	95	5594836	57.2216	Spain	2012-04-01
573.241	Klebsiella pneumoniae	258	WGS	186	5555861	57.1712
573.139	Klebsiella pneumoniae	258	WGS	100	5256098	57.44	USA	2015-04-07
573.397	Klebsiella pneumoniae	258	WGS	180	5772493	57.0604		2017-09-29
573.978	Klebsiella pneumoniae	258	WGS	113	5406294	57.34	USA	2014
573.125	Klebsiella pneumoniae	258	WGS	140	5960222	56.64	USA	2013-01-01
573.313	Klebsiella pneumoniae	258	Complete	5	6048138	56.792	China	2017-12-07
1.34306e+06	Klebsiella pneumoniae	258	WGS	200	5756360	57	USA	2002
573.142	Klebsiella pneumoniae	258	WGS	188	6004416	56.76	USA	2012-12-09
573.187	Klebsiella pneumoniae	258	WGS	182	5712323	57.1288	China	2017-05-16
1.32833e+06	Klebsiella pneumoniae	258	Complete	3	5436785	57.3174	USA	2012
573.332	Klebsiella pneumoniae	258	WGS	118	5570532	57.1945	USA
573.159	Klebsiella pneumoniae	258	WGS	7	5622118	56.55	USA	2014
573.157	Klebsiella pneumoniae	258	WGS	74	5584834	57.13	Spain
573.156	Klebsiella pneumoniae	258	WGS	112	5532750	57.23	Spain
573.464	Klebsiella pneumoniae	258	WGS	168	5657033	57.122	China	2016-10-16
573.215	Klebsiella pneumoniae	258	WGS	90	5517142	57.2953	Poland	2014
573.324	Klebsiella pneumoniae	258	WGS	76	5581561	57.3079	China	2019
573.332	Klebsiella pneumoniae	258	WGS	156	5577367	57.2274	USA
573.26	Klebsiella pneumoniae	258	WGS	57	5509819	57.1723	China
573.26	Klebsiella pneumoniae	258	WGS	113	5763878	57.1318	China	2015-08-19
72407.1	Klebsiella pneumoniae	258	WGS	95	5368049	57.3025	USA	2014-04-01
573.298	Klebsiella pneumoniae	258	WGS	169	5509787	57.3394	China	2017
573.46	Klebsiella pneumoniae	258	Complete	5	5697911	57.1391	China	2020
573.15	Klebsiella pneumoniae	258	WGS	212	5482588	57.24	USA	2012-03-02
573.215	Klebsiella pneumoniae	258	WGS	110	5565698	57.2191	Malta	2013
573.154	Klebsiella pneumoniae	258	WGS	13	5872050	56.82	USA	2014
573.15	Klebsiella pneumoniae	258	WGS	90	5505326	57.4	China	2014-09-01
573.143	Klebsiella pneumoniae	258	WGS	114	5768138	57.06	USA	2013-01-14
573.149	Klebsiella pneumoniae	258	WGS	124	5423877	57.34	China	2015-04-01
573.332	Klebsiella pneumoniae	258	WGS	178	5774874	56.986	USA
573.372	Klebsiella pneumoniae	258	WGS	130	5940901	56.8343	Poland	2018
573.372	Klebsiella pneumoniae	258	WGS	119	5526599	57.3045	Poland	2018
1.28483e+06	Klebsiella pneumoniae	258	WGS	216	5624526	57.06	USA	2011
573.273	Klebsiella pneumoniae	258	WGS	306	5746122	57.0327	China	2019-02-08
573.125	Klebsiella pneumoniae	258	WGS	148	5657798	57.16	USA	2013-01-01
573.186	Klebsiella pneumoniae	258	WGS	182	5724437	57.0955	China	2017-05-08
573.213	Klebsiella pneumoniae	258	WGS	50	5428758	57.274	Austria	2013
573.332	Klebsiella pneumoniae	258	WGS	112	5576515	57.2223	USA
573.339	Klebsiella pneumoniae	258	WGS	162	5795953	56.7601	China	2017
573.213	Klebsiella pneumoniae	258	WGS	92	5646168	57.2126	Poland	2013
573.316	Klebsiella pneumoniae	258	WGS	226	5830088	57.0743	Italy	2013-03-13
573.128	Klebsiella pneumoniae	258	Complete	5	5995730	56.91
573.258	Klebsiella pneumoniae	258	WGS	173	5720397	57.0737	China	2017-01-01
573.316	Klebsiella pneumoniae	258	WGS	148	5761125	57.054	Italy	2013-05-17
573.287	Klebsiella pneumoniae	258	WGS	128	5689894	57.1451	Russia	2017
573.333	Klebsiella pneumoniae	258	WGS	89	5517918	57.3382	USA
573.473	Klebsiella pneumoniae	258	WGS	117	5508299	57.1535
72407.2	Klebsiella pneumoniae	258	WGS	119	5719173	57.07	USA	2010
573.233	Klebsiella pneumoniae	258	WGS	99	5595517	57.2238	China	2017
573.218	Klebsiella pneumoniae	258	WGS	148	5675945	57.1399	Italy	2013
573.3	Klebsiella pneumoniae	258	WGS	134	5727274	57.1212	Italy	2016-05-03
573.232	Klebsiella pneumoniae	258	WGS	4	5776720	57.1353	USA	2017
573.724	Klebsiella pneumoniae	258	Complete	5	5778465	56.84	USA	2013-01-01
39831.3	Klebsiella pneumoniae	258	Complete	4	6023598	57.0115	China	2022
573.134	Klebsiella pneumoniae	258	WGS	208	5644656	57.12	USA	2011-12-19
573.382	Klebsiella pneumoniae	258	WGS	3	5611118	57.2344	China	2020-08-27
573.226	Klebsiella pneumoniae	258	WGS	99	5743137	57.0688	China	2014
573.491	Klebsiella pneumoniae	258	WGS	129	5513934	57.1255	Italy	2018
573.132	Klebsiella pneumoniae	258	WGS	143	5556280	57.18	USA	2014-02-15
573.135	Klebsiella pneumoniae	258	WGS	121	5761519	56.99	USA	2014-08-26
573.321	Klebsiella pneumoniae	258	WGS	166	5858715	56.7455	Bulgaria	2018-08-01
573.135	Klebsiella pneumoniae	258	WGS	105	5416617	57.2	USA	2014-08-24
573.226	Klebsiella pneumoniae	258	WGS	130	5539493	57.2469	Italy	2017-12-25
573.297	Klebsiella pneumoniae	258	WGS	188	5846164	56.9544	China	2017
573.206	Klebsiella pneumoniae	258	WGS	148	5688352	56.9827	Greece	2014
573.219	Klebsiella pneumoniae	258	WGS	108	5685742	57.1073	Italy	2013
573.705	Klebsiella pneumoniae	258	WGS	64	5610412	57.04	United Kingdom	2005
72407.1	Klebsiella pneumoniae	258	Complete	3	5924069	56.7244	China	2015
573.218	Klebsiella pneumoniae	258	WGS	139	5617077	57.1436	Italy	2014
573.397	Klebsiella pneumoniae	258	Complete	7	5922385	56.8208	China	2016
573.294	Klebsiella pneumoniae	258	WGS	174	5632309	57.1722	USA	2006
573.134	Klebsiella pneumoniae	258	WGS	188	5513977	57.2	USA	2014-05-29
573.377	Klebsiella pneumoniae	258	WGS	129	5804682	56.9709	Colombia	2012
573.378	Klebsiella pneumoniae	258	WGS	224	5894930	57.0067	Colombia	2010
573.224	Klebsiella pneumoniae	258	WGS	114	5778226	56.9768	USA	2012
72407.2	Klebsiella pneumoniae	258	WGS	116	5548542	57.21	USA	2011
573.218	Klebsiella pneumoniae	258	WGS	292	5690867	56.9887	Italy	2014
573.137	Klebsiella pneumoniae	258	WGS	133	5522252	57.74	USA	2014-12-02
573.205	Klebsiella pneumoniae	258	WGS	105	5614057	57.0653	Greece	2013
72407.2	Klebsiella pneumoniae	258	WGS	265	5576926	57.14	USA	2007
573.224	Klebsiella pneumoniae	258	WGS	117	5679866	56.8351	USA	2014
573.185	Klebsiella pneumoniae	37	WGS	182	5481284	57.2317	Brazil	2017-11-01
573.144	Klebsiella pneumoniae	37	WGS	96	5502718	57.23	USA	2013-06-07
573.571	Klebsiella pneumoniae	37	WGS	33	5385055	57.35	Thailand	2015-03-02
573.259	Klebsiella pneumoniae	37	WGS	78	5486977	57.2728	France	2015-05-17
573.462	Klebsiella pneumoniae	37	WGS	110	5931940	56.6076	Germany	2019-10-24
573.145	Klebsiella pneumoniae	37	WGS	81	5413818	57.31	USA	2013-07-29
573.133	Klebsiella pneumoniae	37	WGS	86	5363895	57.39	USA	2014-03-14
573.136	Klebsiella pneumoniae	37	WGS	67	5244150	57.47	USA	2014-09-02
573.132	Klebsiella pneumoniae	37	WGS	92	5574798	57.1	USA	2014-02-08
573.214	Klebsiella pneumoniae	37	WGS	95	5607933	57.1576	France	2014
573.136	Klebsiella pneumoniae	37	WGS	107	5464855	57.29	USA	2014-09-14
573.145	Klebsiella pneumoniae	37	WGS	79	5493405	57.26	USA	2013-06-17
573.569	Klebsiella pneumoniae	37	WGS	36	5665174	56.82	Thailand	2015-02-02
573.372	Klebsiella pneumoniae	37	Complete	6	5601981	57.1453	Switzerland	2014
573.144	Klebsiella pneumoniae	37	WGS	94	5559382	57.17	USA	2013-06-16
573.136	Klebsiella pneumoniae	37	WGS	86	5530218	57.17	USA	2014-10-02
573.182	Klebsiella pneumoniae	37	WGS	102	5491855	57.2234	China	2017-03-22
573.132	Klebsiella pneumoniae	37	WGS	113	5618226	57.14	USA	2014-01-23
573.367	Klebsiella pneumoniae	37	WGS	6	5601047	57.1757	Germany	2019
72407.1	Klebsiella pneumoniae	37	WGS	91	5785706	56.7259
573.452	Klebsiella pneumoniae	37	WGS	131	5543241	57.2972	Italy	2019-12-03
72407.9	Klebsiella pneumoniae	37	WGS	136	5679790	57.0801	USA	2014-11-01
573.215	Klebsiella pneumoniae	37	WGS	87	5534051	57.2107	France	2013
573.134	Klebsiella pneumoniae	37	WGS	157	5551144	57.16	USA	2014-05-25
573.291	Klebsiella pneumoniae	37	WGS	103	5586121	57.2043	Romania	2018-2019
573.362	Klebsiella pneumoniae	37	WGS	102	5570062	57.1687
573.263	Klebsiella pneumoniae	37	WGS	40	5539121	57.193	Trinidad	2018
573.459	Klebsiella pneumoniae	37	WGS	301	5453165	57.3786	USA	2016-12-18
573.127	Klebsiella pneumoniae	37	WGS	86	5583356	57.15	Nigeria	2014-06-23
573.463	Klebsiella pneumoniae	37	WGS	105	5499643	57.2258	United Kingdom
573.135	Klebsiella pneumoniae	37	WGS	125	5562080	57.17	USA	2014-07-21
573.463	Klebsiella pneumoniae	37	WGS	90	5485720	57.273	United Kingdom
573.134	Klebsiella pneumoniae	37	WGS	118	5391960	57.35	USA	2014-06-02
573.134	Klebsiella pneumoniae	37	WGS	122	5312913	57.43	USA	2014-06-05
573.135	Klebsiella pneumoniae	37	WGS	85	5513987	57.24	USA	2014-08-03
573.458	Klebsiella pneumoniae	37	WGS	176	5459327	57.302
72407.9	Klebsiella pneumoniae	37	WGS	132	5611477	57.1981	USA	2012-08-01
573.325	Klebsiella pneumoniae	37	WGS	98	5561233	57.286	Spain
573.316	Klebsiella pneumoniae	37	WGS	2	5484596	57.2825	USA	2017
573.135	Klebsiella pneumoniae	37	WGS	91	5719333	56.75	USA	2014-07-30
573.135	Klebsiella pneumoniae	37	WGS	97	5504855	57.22	USA	2014-07-28
72407.1	Klebsiella pneumoniae	37	WGS	78	5527900	57.2094
573.133	Klebsiella pneumoniae	37	WGS	118	5388421	57.35	USA	2014-04-10
573.179	Klebsiella pneumoniae	37	WGS	96	5567043	57.1935	USA	2014
573.179	Klebsiella pneumoniae	37	WGS	95	5489620	57.3167	Guinea	2015
573.452	Klebsiella pneumoniae	37	WGS	146	5601047	57.2404	Italy	2019-10-09
573.135	Klebsiella pneumoniae	37	WGS	87	5504990	57.21	USA	2012-01-17
573.355	Klebsiella pneumoniae	37	WGS	102	5550180	57.2754	Portugal
573.14	Klebsiella pneumoniae	37	WGS	85	5368019	57.36	USA	2012-04-26
573.342	Klebsiella pneumoniae	37	WGS	116	5500489	57.3518	Italy	2018
573.132	Klebsiella pneumoniae	37	WGS	81	5394085	57.35	USA	2014-02-18
573.141	Klebsiella pneumoniae	37	WGS	67	5641921	56.86
573.202	Klebsiella pneumoniae	37	WGS	50	5492430	57.2406	Thailand	2016
72407.1	Klebsiella pneumoniae	37	WGS	90	5572336	57.1738
573.137	Klebsiella pneumoniae	37	WGS	120	5526215	57.31	USA	2014-11-18
573.215	Klebsiella pneumoniae	37	WGS	88	5516165	57.2531	Malta	2013
573.483	Klebsiella pneumoniae	37	Complete	2	5576801	57.2195	India	2015
573.138	Klebsiella pneumoniae	37	WGS	102	5448638	57.32	USA	2015-01-01
573.492	Klebsiella pneumoniae	37	Complete	4	5784236	57.0706	France	2017-08-06
573.141	Klebsiella pneumoniae	37	WGS	80	5473573	57.22	USA	2012-08-13
573.342	Klebsiella pneumoniae	37	WGS	99	5727906	56.6532	South Africa	2020-03-14
573.211	Klebsiella pneumoniae	37	WGS	99	5584258	57.2154	Belgium	2013
573.141	Klebsiella pneumoniae	37	WGS	98	5513469	57.21	USA	2012-06-19
573.24	Klebsiella pneumoniae	37	WGS	127	5517801	57.2683
573.137	Klebsiella pneumoniae	37	WGS	93	5390406	57.36	USA	2012-02-12
573.489	Klebsiella pneumoniae	37	Complete	4	5662330	57.1446	Spain	2014-2016
573.14	Klebsiella pneumoniae	37	WGS	83	5368775	57.38	USA	2012-05-20
573.14	Klebsiella pneumoniae	37	WGS	104	5575734	57.14	USA	2012-05-24
573.137	Klebsiella pneumoniae	37	WGS	79	5361898	57.38	USA	2014-11-29
573.356	Klebsiella pneumoniae	37	WGS	86	5581993	57.2272	Portugal
573.319	Klebsiella pneumoniae	37	WGS	3	5678103	57.1592	Portugal	2013
573.377	Klebsiella pneumoniae	37	WGS	90	5622123	56.8626	China	2019-03-01
573.141	Klebsiella pneumoniae	37	WGS	101	5533336	57.19	USA	2012-07-06
573.299	Klebsiella pneumoniae	37	WGS	96	5638331	57.1992	Italy	2016-03-09
573.291	Klebsiella pneumoniae	37	Complete	3	6008574	56.6101		2016
573.376	Klebsiella pneumoniae	37	WGS	70	5391214	57.335	Peru	2017
573.213	Klebsiella pneumoniae	37	WGS	126	5715527	57.1024	Turkey	2013
573.143	Klebsiella pneumoniae	37	WGS	79	5435338	57.34	USA	2013-03-04
573.132	Klebsiella pneumoniae	37	WGS	214	5529510	57.21	USA	2011-12-07
573.137	Klebsiella pneumoniae	37	WGS	111	5740331	56.76	USA	2014-10-29
573.351	Klebsiella pneumoniae	37	WGS	94	5881886	56.7152	Brazil	2020-01-23
573.356	Klebsiella pneumoniae	37	WGS	121	5680526	57.0971	Portugal
573.24	Klebsiella pneumoniae	37	WGS	277	5576632	57.1783
573.443	Klebsiella pneumoniae	37	WGS	3	5644665	57.1117	United Kingdom	2019
573.138	Klebsiella pneumoniae	37	WGS	104	5414727	57.44	USA	2014-12-09
573.143	Klebsiella pneumoniae	37	WGS	91	5479591	57.29	USA	2012-12-27
573.263	Klebsiella pneumoniae	37	WGS	40	5564102	57.1765	Barbados	2018
573.491	Klebsiella pneumoniae	37	WGS	98	5429803	57.2434	Italy	2018
573.142	Klebsiella pneumoniae	37	WGS	87	5419006	57.35	USA	2012-11-23
573.49	Klebsiella pneumoniae	37	WGS	133	5897496	56.7032	Italy	2019
573.142	Klebsiella pneumoniae	37	WGS	65	5430451	57.01	USA	2012-11-27
573.299	Klebsiella pneumoniae	37	WGS	118	5620784	57.1911	Italy	2016-06-29
573.49	Klebsiella pneumoniae	37	WGS	211	5636486	57.0684	Italy	2020
72407.1	Klebsiella pneumoniae	37	WGS	81	5499989	57.1519
573.129	Klebsiella pneumoniae	37	WGS	293	5519433	57.24	USA
573.49	Klebsiella pneumoniae	37	WGS	169	5559201	57.2379	Italy	2020
573.243	Klebsiella pneumoniae	37	WGS	88	5482561	57.2929	USA	2016
573.137	Klebsiella pneumoniae	37	WGS	129	5743413	56.81	USA	2014-11-19
573.322	Klebsiella pneumoniae	37	WGS	72	5495887	57.2478	Senegal
573.138	Klebsiella pneumoniae	37	WGS	82	5470600	57.31	USA	2015-01-14
573.13	Klebsiella pneumoniae	348	WGS	215	5113571	57.61	USA
573.137	Klebsiella pneumoniae	348	WGS	81	5393781	57.32	USA	2014-12-03
573.294	Klebsiella pneumoniae	348	WGS	79	5697118	56.6102
573.462	Klebsiella pneumoniae	348	WGS	152	5560313	57.0774	United Kingdom
573.128	Klebsiella pneumoniae	348	WGS	51	5545208	57.19	Nigeria	2015-02-16
573.141	Klebsiella pneumoniae	348	WGS	78	5464723	57.28	USA	2012-08-26
573.132	Klebsiella pneumoniae	348	WGS	65	5447893	57.36	USA	2014-01-11
573.144	Klebsiella pneumoniae	348	WGS	83	5331338	57.18	USA	2013-06-02
573.491	Klebsiella pneumoniae	348	WGS	2	5469540	57.346	China	2022-01-20
1.32837e+06	Klebsiella pneumoniae	348	WGS	25	5147046	57	USA	2012-10-01
72407.1	Klebsiella pneumoniae	348	WGS	120	5459247	57.4268	Madagascar	2017-10-01
1.32839e+06	Klebsiella pneumoniae	348	WGS	26	5522901	57.3	USA	2012-09-01
573.291	Klebsiella pneumoniae	348	WGS	88	5412845	57.3679	Romania	2018-2019
573.101	Klebsiella pneumoniae	348	WGS	78	5576270	56.86	United Kingdom	2015
573.722	Klebsiella pneumoniae	348	WGS	219	5628465	57.01	Canada	2013-08-08
573.294	Klebsiella pneumoniae	348	WGS	73	5725925	56.5695
573.472	Klebsiella pneumoniae	348	WGS	48	5320448	57.3097	Norway	2019
72407.1	Klebsiella pneumoniae	348	WGS	69	5184838	57.3343	Madagascar	2017-10-01
573.472	Klebsiella pneumoniae	348	WGS	86	5465288	57.1617	Norway	2019
72407.2	Klebsiella pneumoniae	348	WGS	67	5497731	57.2284
573.1	Klebsiella pneumoniae	348	WGS	29	5283215	57.29	United Kingdom	2015
573.722	Klebsiella pneumoniae	348	WGS	279	5576435	57.01	Canada	2013-08-13
573.144	Klebsiella pneumoniae	348	WGS	173	5409255	57.35
573.262	Klebsiella pneumoniae	348	WGS	42	5969614	56.6697	Cayman Islands	2018
573.403	Klebsiella pneumoniae	348	WGS	67	5613794	56.9279	China	2016
573.201	Klebsiella pneumoniae	348	WGS	116	5135462	57.538	Russia	2013
573.201	Klebsiella pneumoniae	348	WGS	105	5133226	57.5403	Russia	2013
573.434	Klebsiella pneumoniae	348	WGS	81	5353161	57.4132		2018
573.212	Klebsiella pneumoniae	348	WGS	78	5488232	57.1267	Turkey	2014
573.201	Klebsiella pneumoniae	348	WGS	107	5132680	57.5369	Russia	2013
573.2	Klebsiella pneumoniae	348	Complete	6	5977633	56.8459	Spain	2016-06-01
573.2	Klebsiella pneumoniae	348	Complete	3	5419864	57.2981
573.2	Klebsiella pneumoniae	348	WGS	288	5397071	57.227	USA	2015-05-01
573.434	Klebsiella pneumoniae	348	Complete	3	5783830	56.7088		2017
573.199	Klebsiella pneumoniae	348	WGS	59	5469561	56.9378	China	2016-10-15
573.197	Klebsiella pneumoniae	348	WGS	102	5485745	57.17	Norway	2013
573.193	Klebsiella pneumoniae	348	WGS	64	5398855	57.42	Netherlands	2012-08-24
573.404	Klebsiella pneumoniae	348	WGS	100	5128579	57.5843	USA	2019-07-01
573.443	Klebsiella pneumoniae	348	WGS	7	5534201	57.165	United Kingdom	2019
573.447	Klebsiella pneumoniae	348	WGS	37	5127527	57.6205	China	2019
573.263	Klebsiella pneumoniae	348	WGS	16	5140395	57.6003	Haiti	2018
573.215	Klebsiella pneumoniae	348	WGS	48	5107950	57.6187	Malta	2013
573.286	Klebsiella pneumoniae	348	Complete	1	5220569	57.5779	United Kingdom	2017-11-01
573.316	Klebsiella pneumoniae	348	WGS	6	5407132	57.2621	USA	2017
573.185	Klebsiella pneumoniae	348	WGS	241	5606989	57.2264	Japan	2013-08-27
573.182	Klebsiella pneumoniae	348	WGS	185	5598570	57.0152	China	2016-10-25
573.376	Klebsiella pneumoniae	348	WGS	200	5390094	57.2968	Mexico	2013-11-01
573.376	Klebsiella pneumoniae	348	WGS	257	5594033	57.1677	Mexico	2013-11-01
573.274	Klebsiella pneumoniae	348	WGS	72	5405609	57.2889	Portugal	2015-10-07
573.418	Klebsiella pneumoniae	348	WGS	51	5553838	57.02	United Kingdom	2004
573.404	Klebsiella pneumoniae	348	WGS	123	5444330	57.147	USA	2018-02-28
573.206	Klebsiella pneumoniae	348	WGS	83	5400650	57.2993	Portugal	2014
573.277	Klebsiella pneumoniae	348	WGS	245	5465245	57.0917	United Kingdom	2018
573.208	Klebsiella pneumoniae	348	WGS	95	5537137	57.2181	United Kingdom (England, Wales & N. Ireland)
573.276	Klebsiella pneumoniae	348	WGS	3	5567005	57.1434	Denmark	1900-1952
573.31	Klebsiella pneumoniae	348	WGS	111	5685349	56.7059	Brazil	2019-05-01
573.311	Klebsiella pneumoniae	348	WGS	154	5465964	57.1474	Malawi
573.388	Klebsiella pneumoniae	348	WGS	169	5496070	56.9905	Brazil	2016
573.276	Klebsiella pneumoniae	348	WGS	3	5633680	57.0876	Pakistan	1800-2014
573.204	Klebsiella pneumoniae	348	WGS	66	5343391	57.2721	Germany	2014-06-01
573.182	Klebsiella pneumoniae	348	WGS	140	5457308	57.1654	China	2017-08-24
573.412	Klebsiella pneumoniae	348	WGS	90	5787727	56.53	United Kingdom	2010
573.413	Klebsiella pneumoniae	348	Complete	4	5445947	57.3168	China	2018-05-31
573.275	Klebsiella pneumoniae	348	WGS	119	5376168	57.6116	France	2018
573.202	Klebsiella pneumoniae	348	WGS	48	5509411	57.1932	Thailand	2016
573.202	Klebsiella pneumoniae	348	WGS	54	5362280	57.3607	Thailand	2016
573.202	Klebsiella pneumoniae	348	WGS	54	5418600	57.399	Thailand	2016
573.414	Klebsiella pneumoniae	348	WGS	157	5680945	57.0603	Brazil	2014
573.414	Klebsiella pneumoniae	348	WGS	133	5428505	57.2798		2018-05-24
573.211	Klebsiella pneumoniae	348	WGS	120	6022556	56.5579	Belgium	2014
573.378	Klebsiella pneumoniae	348	WGS	193	5817631	56.636	China	2019-05-01
573.211	Klebsiella pneumoniae	348	WGS	87	5356043	57.398	Serbia	2013
573.387	Klebsiella pneumoniae	348	WGS	95	5443370	57.3241	Portugal	2015
573.215	Klebsiella pneumoniae	348	WGS	114	5519982	57.109	Israel	2014
573.192	Klebsiella pneumoniae	348	Complete	4	5647266	57.03	Canada	2013-09-19
573.216	Klebsiella pneumoniae	348	WGS	146	5847912	56.4603	Germany	2013
573.262	Klebsiella pneumoniae	348	WGS	52	5409966	57.43	Barbados	2018
573.324	Klebsiella pneumoniae	348	WGS	46	5286397	57.4837	USA	2017
573.26	Klebsiella pneumoniae	348	Complete	4	5543672	57.2779	China	2017-08-31
573.257	Klebsiella pneumoniae	348	WGS	74	5118541	57.6359	Japan	2014-03-26
573.257	Klebsiella pneumoniae	348	WGS	55	5122037	57.5559	Japan	2014-02-16
573.342	Klebsiella pneumoniae	348	WGS	149	5440089	57.2278	Italy	2018
573.342	Klebsiella pneumoniae	348	WGS	79	5420699	57.3957	Spain	2015
573.343	Klebsiella pneumoniae	348	Complete	1	5111537	57.6267
573.459	Klebsiella pneumoniae	348	WGS	154	5265391	57.499	USA	2016-07-07
573.18	Klebsiella pneumoniae	348	WGS	168	5601015	56.9956	Tanzania	2014
573.35	Klebsiella pneumoniae	348	WGS	82	5743374	57.0121	Brazil	2019-12-25
573.355	Klebsiella pneumoniae	348	WGS	88	5593935	57.1847	Portugal
573.226	Klebsiella pneumoniae	348	WGS	84	5345184	57.3272	China	2015-07-19
573.355	Klebsiella pneumoniae	348	WGS	93	5357939	57.2193	Australia	2013-09-01
573.458	Klebsiella pneumoniae	348	WGS	139	5482503	57.3414
573.206	Klebsiella pneumoniae	348	WGS	84	5545447	57.1938	Denmark	2014
573.217	Klebsiella pneumoniae	348	WGS	64	5352042	57.32	Israel	2014
573.263	Klebsiella pneumoniae	348	WGS	28	5475419	56.9738	Trinidad	2018
573.216	Klebsiella pneumoniae	348	WGS	42	5519375	57.1506	Germany	2014
573.361	Klebsiella pneumoniae	348	WGS	149	5409276	57.3775	Paraguay	2012-09-01
573.169	Klebsiella pneumoniae	348	WGS	271	5444343	57.1	USA
573.218	Klebsiella pneumoniae	348	WGS	85	5434374	57.3071	Italy	2013
573.361	Klebsiella pneumoniae	348	WGS	116	5365812	57.3762	Paraguay	2012-09-01
573.356	Klebsiella pneumoniae	348	WGS	73	5461166	57.2631	Portugal
573.257	Klebsiella pneumoniae	395	WGS	53	5398233	57.3051	Japan	2014-01-06
573.705	Klebsiella pneumoniae	395	WGS	53	5560011	57.15	United Kingdom	2005
573.209	Klebsiella pneumoniae	395	WGS	309	5627065	57.0281	Romania
573.388	Klebsiella pneumoniae	395	WGS	113	5976650	56.7633	Spain	2018-11-27
573.132	Klebsiella pneumoniae	395	WGS	69	5357894	57.31	USA	2014-01-27
573.387	Klebsiella pneumoniae	395	WGS	66	5422566	57.2685	China	2015-09-30
573.275	Klebsiella pneumoniae	395	WGS	5	5724325	56.9393	Singapore	2014
573.34	Klebsiella pneumoniae	395	WGS	77	5407585	57.2881	Russia	2014-10-08
573.217	Klebsiella pneumoniae	395	WGS	88	5587455	57.0049	Israel	2014
1.2679e+06	Klebsiella pneumoniae	395	WGS	272	5368567	57.3	USA
573.396	Klebsiella pneumoniae	395	WGS	56	5471046	57.2264	China	2016-04-27
573.276	Klebsiella pneumoniae	395	WGS	2	5331562	57.3159		1947
1.32839e+06	Klebsiella pneumoniae	395	WGS	17	5454475	57.2	USA
573.31	Klebsiella pneumoniae	395	Complete	3	5522420	57.1796	France	2017
573.258	Klebsiella pneumoniae	395	WGS	64	5413123	57.3169	Japan	2014-03-03
573.325	Klebsiella pneumoniae	395	Complete	8	6049280	56.771	United Kingdom	2017
573.31	Klebsiella pneumoniae	395	WGS	9	5279910	57.3618	Tanzania	2011
573.397	Klebsiella pneumoniae	395	Complete	7	5825598	56.7398	China	2019-10-24
573.31	Klebsiella pneumoniae	395	WGS	90	5563046	56.9197	Russia	2019-07-16
573.277	Klebsiella pneumoniae	395	WGS	172	5794616	56.7305	United Kingdom	2018
573.207	Klebsiella pneumoniae	395	WGS	98	5455497	57.2553	United Kingdom (England, Wales & N. Ireland)
573.403	Klebsiella pneumoniae	395	WGS	77	5684369	56.7683	Germany
573.261	Klebsiella pneumoniae	395	WGS	38	5416919	57.301	Barbados	2018
1.24409e+06	Klebsiella pneumoniae	395	Complete	1	5166857	57.6	Taiwan
573.341	Klebsiella pneumoniae	395	WGS	119	5303724	57.2084	Russia	2016-04-04
573.294	Klebsiella pneumoniae	395	WGS	110	5588920	57.1877	Netherlands	2013
573.219	Klebsiella pneumoniae	395	WGS	58	5371754	57.3793	Italy	2014
573.987	Klebsiella pneumoniae	395	WGS	53	5500556	57.26	United Kingdom	2015
573.986	Klebsiella pneumoniae	395	WGS	29	5399648	57.34	United Kingdom	2015
573.219	Klebsiella pneumoniae	395	WGS	139	5740720	56.6214	Spain	2013
573.356	Klebsiella pneumoniae	395	WGS	182	5415902	57.1666	Australia	2013-08-01
573.321	Klebsiella pneumoniae	395	WGS	154	5686625	56.7646	Russia	2018-03-12
573.355	Klebsiella pneumoniae	395	WGS	85	5276743	57.4676	Australia	2014-01-01
573.373	Klebsiella pneumoniae	395	WGS	134	5479095	57.3058	Malaysia	2014
573.373	Klebsiella pneumoniae	395	Complete	4	5857083	56.9415	Switzerland	2020
573.372	Klebsiella pneumoniae	395	WGS	45	5513942	56.8562	India	2020
573.992	Klebsiella pneumoniae	395	WGS	114	5527442	57.19	United Kingdom	2014
573.35	Klebsiella pneumoniae	395	WGS	112	5561656	56.8159	India	2012
72407.1	Klebsiella pneumoniae	395	WGS	49	5351329	57.4007	Madagascar	2017-10-01
573.35	Klebsiella pneumoniae	395	WGS	60	5436358	57.2886	France	2017
573.341	Klebsiella pneumoniae	395	WGS	173	5534894	57.1396	Russia	2015-11-25
573.977	Klebsiella pneumoniae	395	WGS	79	5454384	57.07	Philippines	2013-04-03
573.376	Klebsiella pneumoniae	395	WGS	125	5430135	57.3909	Russia	2018-08-30
573.376	Klebsiella pneumoniae	395	WGS	168	5777126	56.7582	Russia	2018-05-25
573.377	Klebsiella pneumoniae	395	WGS	187	5729291	56.7782	Russia	2020-02-07
573.35	Klebsiella pneumoniae	395	WGS	190	5682688	56.7505	Russia	2014-02-20
573.214	Klebsiella pneumoniae	395	WGS	77	5383859	57.4035	France	2014
573.35	Klebsiella pneumoniae	395	WGS	54	5256668	57.4115	Russia	2014-06-16
573.215	Klebsiella pneumoniae	395	WGS	171	5913757	56.703	Poland	2013
573.724	Klebsiella pneumoniae	395	Complete	3	5778578	57.13	Germany	2015-06-22
573.211	Klebsiella pneumoniae	395	WGS	48	5363588	57.3415	Serbia	2014
573.233	Klebsiella pneumoniae	395	WGS	7	6019184	56.8983	Switzerland	2016
573.366	Klebsiella pneumoniae	395	WGS	154	5494443	57.2332	Russia	2019-01-21
1.40018e+06	Klebsiella pneumoniae	395	WGS	20	5483093	57.1	USA
573.217	Klebsiella pneumoniae	395	WGS	59	5645564	57.0112	Italy	2014
72407.1	Klebsiella pneumoniae	395	WGS	91	5350015	57.5318	Madagascar	2017-10-01
573.274	Klebsiella pneumoniae	395	WGS	198	5606061	57.1903	United Kingdom	2016-12-01
573.204	Klebsiella pneumoniae	395	WGS	174	5573107	57.3396	Germany	2014-10-01
573.404	Klebsiella pneumoniae	395	WGS	74	5486775	57.13		2014
573.413	Klebsiella pneumoniae	395	WGS	247	5708387	56.6812	USA	2013-01-20
573.165	Klebsiella pneumoniae	395	WGS	3	5659737	56.8		2014
573.203	Klebsiella pneumoniae	395	WGS	76	5374412	57.371	Thailand	2016
573.49	Klebsiella pneumoniae	395	WGS	72	5492015	57.2608	India	2019-08-06
573.415	Klebsiella pneumoniae	395	WGS	65	5405608	57.2855		2020
573.3	Klebsiella pneumoniae	395	WGS	110	5528909	57.1788	Italy	2016-03-15
573.415	Klebsiella pneumoniae	395	WGS	84	5317215	57.305		2019
573.148	Klebsiella pneumoniae	395	WGS	85	5414223	57.32	China	2015-07-01
573.417	Klebsiella pneumoniae	395	WGS	132	5661319	56.91	United Kingdom	2002
573.419	Klebsiella pneumoniae	395	WGS	70	5489819	57.26	United Kingdom	2004
573.287	Klebsiella pneumoniae	395	WGS	103	5857327	56.64	Russia	2017
573.299	Klebsiella pneumoniae	395	WGS	134	6029709	56.5814	Italy	2016-06-30
573.299	Klebsiella pneumoniae	395	WGS	78	5930800	56.5664	Italy	2016-06-23
573.473	Klebsiella pneumoniae	395	Complete	2	5550081	57.1633	China	2017-04-01
573.298	Klebsiella pneumoniae	395	WGS	150	5446668	57.2129	China	2017
573.179	Klebsiella pneumoniae	395	Complete	5	5782903	57.0455	China	2016-10-24
573.152	Klebsiella pneumoniae	395	WGS	202	5621360	57.02	India	2017
573.201	Klebsiella pneumoniae	395	WGS	85	5320679	57.5102	New Zealand	2015-03-01
573.201	Klebsiella pneumoniae	395	WGS	82	5344692	57.4702	New Zealand	2015-03-01
573.181	Klebsiella pneumoniae	395	WGS	248	5718215	57.0495	Viet Nam	2013
573.185	Klebsiella pneumoniae	395	WGS	121	5412386	57.2467		2016
573.462	Klebsiella pneumoniae	395	WGS	256	5478026	57.3456	United Kingdom
573.447	Klebsiella pneumoniae	395	WGS	52	5346843	57.3826	China	2018
573.155	Klebsiella pneumoniae	395	WGS	67	5405294	57.28	Australia	2013-05-30
573.404	Klebsiella pneumoniae	395	WGS	135	5704282	57.0932	Ukraine	2019-12-12
573.453	Klebsiella pneumoniae	395	WGS	52	5489362	57.0063	United Kingdom	2018-07-21
573.156	Klebsiella pneumoniae	395	WGS	65	5211412	57.48	Australia	2014-04-04
573.404	Klebsiella pneumoniae	395	WGS	88	5369023	57.3533	USA	2015-01-30
573.404	Klebsiella pneumoniae	395	WGS	133	5459768	57.1835	USA	2013-04-04
573.205	Klebsiella pneumoniae	395	WGS	68	5645530	56.8251	Greece	2014
573.491	Klebsiella pneumoniae	395	WGS	33	5861548	56.7338	China	2016
573.154	Klebsiella pneumoniae	395	WGS	105	5703699	56.97	Lebanon	2013-05-02
573.407	Klebsiella pneumoniae	395	WGS	54	5498845	57.22	United Kingdom	2003
573.298	Klebsiella pneumoniae	395	WGS	213	5558685	57.1084	China	2017
573.291	Klebsiella pneumoniae	395	WGS	198	5562315	57.1587	Romania	2018-2019
573.447	Klebsiella pneumoniae	395	WGS	64	5345966	57.421	China	2018
573.297	Klebsiella pneumoniae	395	WGS	142	5512900	57.1443	China	2017
573.296	Klebsiella pneumoniae	395	WGS	86	5408163	57.2632	Tanzania	2018-07-01
573.453	Klebsiella pneumoniae	395	WGS	61	5579096	57.0433	United Kingdom	2019-02-14
573.461	Klebsiella pneumoniae	395	WGS	150	5907458	56.524	Germany	2019-08-31
573.472	Klebsiella pneumoniae	395	WGS	157	5524709	57.125	Norway	2016
573.343	Klebsiella pneumoniae	681	Complete	6	5952697	56.7007
573.155	Klebsiella pneumoniae	681	WGS	39	5652263	57.25	Australia	2014-04-03
573.156	Klebsiella pneumoniae	681	WGS	36	5429102	57.56	Australia	2013-12-30
573.343	Klebsiella pneumoniae	681	Complete	8	5898898	56.9695
573.156	Klebsiella pneumoniae	681	WGS	97	5852344	57.23	Australia	2013-12-16
573.155	Klebsiella pneumoniae	681	WGS	62	5639466	57.32	Australia	2013-12-07
573.155	Klebsiella pneumoniae	681	WGS	42	5674789	57.2	Australia	2013-11-07
573.343	Klebsiella pneumoniae	681	Complete	4	5972745	56.9082	Australia	2013-06-18
507523	Klebsiella pneumoniae	681	Complete	3	5920257	56.9
573.155	Klebsiella pneumoniae	681	WGS	41	5401864	57.63	Australia	2013-04-16
573.343	Klebsiella pneumoniae	681	Complete	8	6069270	56.8726
573.155	Klebsiella pneumoniae	681	WGS	41	5682264	57.27	Australia	2014-03-24
573.343	Klebsiella pneumoniae	681	Complete	8	5904036	57.0418
573.149	Klebsiella pneumoniae	681	WGS	95	5480893	57.27	Malaysia	2013
573.233	Klebsiella pneumoniae	681	WGS	5	6089800	57.0757	Switzerland	2016
573.155	Klebsiella pneumoniae	681	WGS	93	5468244	57.18	Australia	2013-10-14
1.4388e+06	Klebsiella pneumoniae	681	WGS	36	5757164	57.3	USA	2013-07-13
573.461	Klebsiella pneumoniae	681	WGS	151	5654539	57.1651	Australia	2013-06-05
1.19915e+06	Klebsiella pneumoniae	681	Complete	2	5551467	57.2718	USA	2005
573.261	Klebsiella pneumoniae	681	WGS	22	5567196	57.4596	Haiti	2018
573.461	Klebsiella pneumoniae	681	WGS	46	5587348	57.3102	Australia	2013-06-18
573.261	Klebsiella pneumoniae	681	WGS	28	5614254	57.4483	Belize	2018
573.461	Klebsiella pneumoniae	681	WGS	37	5622994	57.2721	Australia	2013-07-11
573.461	Klebsiella pneumoniae	681	WGS	70	5511833	57.3486	Australia	2013-10-16
573.461	Klebsiella pneumoniae	681	WGS	36	5402005	57.6544	Australia	2013-09-17
573.461	Klebsiella pneumoniae	681	WGS	43	5472299	57.5375	Australia	2013-10-16
573.461	Klebsiella pneumoniae	681	WGS	126	5872902	57.1158	Australia	2013-12-10
573.461	Klebsiella pneumoniae	681	WGS	41	5465534	57.419	Australia	2014-01-22
573.461	Klebsiella pneumoniae	681	WGS	29	5370395	57.6464	Australia	2014-03-26
573.461	Klebsiella pneumoniae	681	WGS	55	5587897	57.5204	Australia	2013-12-17
573.243	Klebsiella pneumoniae	681	WGS	96	5961784	57.0307	USA	2014-06-09
1.32837e+06	Klebsiella pneumoniae	681	WGS	14	5375268	57.4	USA	2012-10-01
573.242	Klebsiella pneumoniae	681	WGS	211	5915107	57.0127
1.3284e+06	Klebsiella pneumoniae	681	WGS	12	5376506	57.6	USA
573.155	Klebsiella pneumoniae	681	WGS	114	5630182	57.33	Australia	2013-10-13
573.155	Klebsiella pneumoniae	681	WGS	103	5583712	57.09	Australia	2013-09-10
573.321	Klebsiella pneumoniae	681	WGS	39	5587816	57.1906	United Kingdom	1800-2014
573.241	Klebsiella pneumoniae	681	WGS	189	5996221	57.0036
573.1	Klebsiella pneumoniae	681	WGS	65	5798366	56.92	United Kingdom	2015
1.40017e+06	Klebsiella pneumoniae	681	WGS	18	6033951	56.9	USA
1.4387e+06	Klebsiella pneumoniae	681	WGS	24	5565721	57.3	USA	2013
573.342	Klebsiella pneumoniae	681	Complete	6	5583602	57.118
573.342	Klebsiella pneumoniae	681	Complete	2	5880537	56.9079
1.43879e+06	Klebsiella pneumoniae	681	WGS	25	5499780	57.2	USA	2013-05-13
573.343	Klebsiella pneumoniae	681	Complete	5	5723333	57.0175	Australia	2013-08-27
573.156	Klebsiella pneumoniae	681	WGS	43	5624300	57.23	Australia	2014-01-14
72407.1	Klebsiella pneumoniae	681	WGS	2	5548353	57.3373		1800-2017
573.156	Klebsiella pneumoniae	681	WGS	72	5688605	57.19	Australia	2014-02-17
573.416	Klebsiella pneumoniae	681	WGS	93	5777110	57.13	United Kingdom	2005
573.202	Klebsiella pneumoniae	681	WGS	3	5717148	57.3183		1900-1958
573.277	Klebsiella pneumoniae	681	Complete	1	5989149	57.7924	United Kingdom	2018
573.203	Klebsiella pneumoniae	681	WGS	40	5612058	57.1731	Thailand	2016
573.277	Klebsiella pneumoniae	681	Complete	1	5861889	57.3607	United Kingdom	2018
573.706	Klebsiella pneumoniae	681	WGS	62	5761975	57.18	United Kingdom	2007
573.277	Klebsiella pneumoniae	681	WGS	45	5814327	57.1812	United Kingdom	2018
573.409	Klebsiella pneumoniae	681	WGS	40	5472605	57.51	United Kingdom	2004
573.409	Klebsiella pneumoniae	681	WGS	70	6131238	56.77	United Kingdom	2004
573.409	Klebsiella pneumoniae	681	WGS	111	5914655	56.93	United Kingdom	2004
573.132	Klebsiella pneumoniae	681	WGS	105	5765011	57.12	USA	2014-02-10
573.132	Klebsiella pneumoniae	681	WGS	101	5719634	57.17	USA	2014-02-10
573.408	Klebsiella pneumoniae	681	WGS	25	5524510	57.48	United Kingdom	2002
573.407	Klebsiella pneumoniae	681	WGS	73	5627207	57.33	United Kingdom	2004
573.405	Klebsiella pneumoniae	681	WGS	84	5812637	57.01	United Kingdom	2002
573.276	Klebsiella pneumoniae	681	WGS	4	5825361	57.069	Denmark	1952
573.276	Klebsiella pneumoniae	681	WGS	2	5649328	57.2811		1900-1952
573.405	Klebsiella pneumoniae	681	WGS	19	5323025	57.64	United Kingdom	2002
573.136	Klebsiella pneumoniae	681	WGS	188	5758699	57.21	USA	2014-10-08
573.277	Klebsiella pneumoniae	681	WGS	30	5453075	57.4766	United Kingdom	2018
573.277	Klebsiella pneumoniae	681	WGS	145	5730745	56.862	United Kingdom	2018
573.277	Klebsiella pneumoniae	681	WGS	96	5661298	57.0458	United Kingdom	2018
573.461	Klebsiella pneumoniae	681	WGS	29	5668830	57.3319	Australia	2013-07-11
573.419	Klebsiella pneumoniae	681	WGS	103	5852449	57.05	United Kingdom	2004
573.1	Klebsiella pneumoniae	681	WGS	82	5833771	56.79	United Kingdom	2015
573.201	Klebsiella pneumoniae	681	WGS	4	5834167	57.001		1800-2017
573.424	Klebsiella pneumoniae	681	WGS	285	6067803	56.5917		2017-04-17
573.149	Klebsiella pneumoniae	681	WGS	58	5666217	57.23		1956
573.149	Klebsiella pneumoniae	681	WGS	13	6165397	57.02	Malaysia	2014-03-26
573.101	Klebsiella pneumoniae	681	WGS	57	5664697	57.16	United Kingdom	2015
573.156	Klebsiella pneumoniae	681	WGS	70	5925249	57.02	Australia	2014-10-02
573.101	Klebsiella pneumoniae	681	WGS	51	5822453	57.06	United Kingdom	2015
573.22	Klebsiella pneumoniae	681	Complete	1	5520319	57.27
573.156	Klebsiella pneumoniae	681	WGS	58	5486308	57.46	Australia	2014-03-24
573.101	Klebsiella pneumoniae	681	WGS	22	5453709	57.43	United Kingdom	2014
573.156	Klebsiella pneumoniae	681	WGS	58	5794374	56.95	Australia	2014-02-16
573.156	Klebsiella pneumoniae	681	WGS	61	6094549	56.81	Australia	2013-03-06
573.125	Klebsiella pneumoniae	681	Complete	6	6106127	56.73	USA	2014-06-10
573.166	Klebsiella pneumoniae	681	WGS	2	5765423	57.08		2014
573.185	Klebsiella pneumoniae	681	WGS	158	5795118	57.0564	Japan	2000-05-23
573.298	Klebsiella pneumoniae	681	WGS	247	5671476	57.132	China	2017
573.998	Klebsiella pneumoniae	681	WGS	31	5590736	57.37	United Kingdom	2015
573.144	Klebsiella pneumoniae	681	WGS	103	5544507	57.22	USA	2013-05-09
573.143	Klebsiella pneumoniae	681	WGS	82	5617426	57.15	USA	2013-03-14
573.189	Klebsiella pneumoniae	681	WGS	230	5794677	57.16	USA
573.197	Klebsiella pneumoniae	681	WGS	108	5826331	56.96	Norway	2014
573.987	Klebsiella pneumoniae	681	WGS	59	5577396	57.08	United Kingdom	2014
573.298	Klebsiella pneumoniae	681	WGS	310	5644738	57.2627	China	2017
573.985	Klebsiella pneumoniae	681	WGS	55	5692146	56.69	United Kingdom	2014
573.141	Klebsiella pneumoniae	681	WGS	64	5704684	57.3	USA	2012-06-18
573.421	Klebsiella pneumoniae	681	WGS	50	5639801	57.14	United Kingdom	2007
573.461	Klebsiella pneumoniae	681	WGS	21	5445304	57.4828	Australia	2013-05-22

## Sheet: Staphylococcus aureus 
Genome_id	Species	fastBAPS cluster	Status	N. contigs	Length	GC content	Isolation Country	Collection date
1280.16	Staphylococcus aureus	1	WGS	96	2852567	32.6992
1280.36	Staphylococcus aureus	1	WGS	8	2840390	32.842
1280.29	Staphylococcus aureus	1	WGS	27	2814539	32.6431	Germany	2016-10-01
1280.74	Staphylococcus aureus	1	WGS	35	2746934	32.67
1280.57	Staphylococcus aureus	1	WGS	18	2763071	32.66		2009
1280.25	Staphylococcus aureus	1	WGS	29	2803761	32.6966	United Kingdom	2012-2013
1280.22	Staphylococcus aureus	1	WGS	115	2870228	32.78		2016-04-11
1280.22	Staphylococcus aureus	1	WGS	13	2749556	32.6603	USA	2011
1280.11	Staphylococcus aureus	1	WGS	12	2814778	32.6	Thailand	2015
1280.26	Staphylococcus aureus	1	WGS	41	2831921	32.6792	New Zealand
1280.16	Staphylococcus aureus	1	WGS	53	2815192	32.6805	Lebanon	2016
1280.28	Staphylococcus aureus	1	Complete	2	2910390	32.8513	Brazil	2005-2009
1280.32	Staphylococcus aureus	1	WGS	30	2757714	32.6462	Egypt	2015
1280.28	Staphylococcus aureus	1	WGS	85	2867368	32.7191	Brazil	2015
1280.28	Staphylococcus aureus	1	WGS	129	2841414	32.7044	Brazil	2015
1280.41	Staphylococcus aureus	1	WGS	91	2916348	32.6018	China	2017-08-06
1280.28	Staphylococcus aureus	1	Complete	1	2809177	32.7922	Canada	2009-2010
1280.26	Staphylococcus aureus	1	WGS	26	2733937	32.6609	New Zealand
1280.3	Staphylococcus aureus	1	WGS	48	2833793	32.641	United Kingdom	2018
1280.28	Staphylococcus aureus	1	Complete	3	2838852	32.7686	Australia	2005-03-28
1280.26	Staphylococcus aureus	1	WGS	60	2756709	32.6848	Colombia	2018
1280.26	Staphylococcus aureus	1	WGS	38	2778260	32.6738	New Zealand
1280.25	Staphylococcus aureus	1	WGS	33	2812303	32.6487	United Kingdom	2012-2013
1280.26	Staphylococcus aureus	1	WGS	57	2698224	32.7063	New Zealand
1280.26	Staphylococcus aureus	1	WGS	40	2796009	32.7302	New Zealand
1280.26	Staphylococcus aureus	1	WGS	44	2803134	32.6662	New Zealand
1280.31	Staphylococcus aureus	1	WGS	77	2738102	32.7658	Comoros	2019-05-17
1280.85	Staphylococcus aureus	1	WGS	31	2760898	32.66
1280.21	Staphylococcus aureus	1	WGS	29	2748955	32.6815
1280.21	Staphylococcus aureus	1	Complete	1	2814563	32.7915
1280.17	Staphylococcus aureus	1	WGS	17	2808543	32.7096	Italy	2015-02-01
1280.31	Staphylococcus aureus	1	WGS	57	2750539	32.7362	Comoros	2019-05-17
1280.31	Staphylococcus aureus	1	WGS	113	2735214	32.7642	Comoros	2019-05-15
1280.31	Staphylococcus aureus	1	WGS	74	2680790	32.8214	Jersey	2019-04-05
1280.25	Staphylococcus aureus	1	WGS	23	2808412	32.6484	United Kingdom	2012-2013
1280.31	Staphylococcus aureus	1	WGS	28	2783080	32.6488	Comoros	2019-05-15
1280.31	Staphylococcus aureus	1	Complete	2	2879366	32.8546	China	2019-06-16
1280.56	Staphylococcus aureus	1	WGS	15	2750612	32.68		2007
1280.26	Staphylococcus aureus	1	WGS	28	2751648	32.6645	Ireland	2012-2014
1280.22	Staphylococcus aureus	1	Complete	1	2737143	32.8294	Brazil	2014-04-22
1280.26	Staphylococcus aureus	1	WGS	46	2858149	32.7183	Ireland	2012-2014
1280.26	Staphylococcus aureus	1	WGS	28	2757512	32.6959	New Zealand
1280.26	Staphylococcus aureus	1	WGS	83	2845085	32.7895	USA	2016
1.40941e+06	Staphylococcus aureus	1	WGS	16	2853110	32.8	USA
1280.26	Staphylococcus aureus	1	WGS	91	2858885	32.8085	USA	2016
1280.31	Staphylococcus aureus	1	WGS	99	2657819	32.8706	Jersey	2019-04-05
1280.26	Staphylococcus aureus	1	WGS	138	2802686	32.7393	USA	2011
1280.31	Staphylococcus aureus	1	WGS	13	2724739	32.7058	Jersey	2016-04-27
1280.26	Staphylococcus aureus	1	WGS	98	2854188	32.8061	USA	2015
1.40945e+06	Staphylococcus aureus	1	WGS	26	2795170	32.7	USA
1280.39	Staphylococcus aureus	1	WGS	20	2773608	32.7133		2018-08-01
1280.25	Staphylococcus aureus	1	WGS	23	2739934	32.6524	United Kingdom	2012-2013
1280.26	Staphylococcus aureus	1	WGS	34	2808292	32.6818	Ireland	2012-2014
1280.26	Staphylococcus aureus	1	WGS	43	2788202	32.6617	New Zealand
1280.26	Staphylococcus aureus	1	WGS	28	2759825	32.696	New Zealand
1280.26	Staphylococcus aureus	1	WGS	110	2781277	32.7524	USA	2014
1280.26	Staphylococcus aureus	1	WGS	24	2736379	32.6766	New Zealand
1280.28	Staphylococcus aureus	1	Complete	4	2936025	32.8377	Brazil	2005-2009
1280.26	Staphylococcus aureus	1	WGS	23	2755208	32.6895	New Zealand
1280.3	Staphylococcus aureus	1	WGS	62	2824515	32.5976	United Kingdom	2018
1280.49	Staphylococcus aureus	1	WGS	36	2795498	32.7	USA	2011-03-21
762962	Staphylococcus aureus	1	WGS	27	2778579	32.54
1280.16	Staphylococcus aureus	1	WGS	25	2765047	32.6412	Ghana	2014-2015
1280.16	Staphylococcus aureus	1	WGS	9	2761839	32.6525	Ghana	2014-2015
1280.3	Staphylococcus aureus	1	WGS	46	2790092	32.6544	United Kingdom	2018
1280.91	Staphylococcus aureus	1	WGS	10	2859348	32.65	USA	2009
904758	Staphylococcus aureus	1	WGS	38	2824861	32.7
1280.1	Staphylococcus aureus	1	WGS	27	2721152	32.7
1280.26	Staphylococcus aureus	1	WGS	39	2725528	32.6805	New Zealand
1280.18	Staphylococcus aureus	1	WGS	35	2870388	32.8084
1280.1	Staphylococcus aureus	1	WGS	30	2739685	32.69
1280.16	Staphylococcus aureus	1	WGS	55	2820422	32.6089	Denmark	2014
1280.27	Staphylococcus aureus	1	WGS	19	2806968	32.665	Cape Verde	2014
1280.87	Staphylococcus aureus	1	WGS	37	2795412	32.73
1280.82	Staphylococcus aureus	1	WGS	30	2743123	32.68
1280.3	Staphylococcus aureus	1	WGS	53	2793634	32.6523	United Kingdom	2018
1280.73	Staphylococcus aureus	1	WGS	33	2770112	32.76	USA	2005
904798	Staphylococcus aureus	1	WGS	43	2821225	32.6	Iraq	2008-05-08
1280.39	Staphylococcus aureus	1	WGS	41	2752672	32.7682	Norway	2016
1280.16	Staphylococcus aureus	1	WGS	44	2787519	32.6689	Denmark	2014
1280.26	Staphylococcus aureus	1	WGS	33	2818429	32.7053	New Zealand
1280.25	Staphylococcus aureus	1	WGS	31	2853837	32.703	United Kingdom	2012-2013
1280.26	Staphylococcus aureus	1	WGS	27	2778725	32.6678	New Zealand
1280.3	Staphylococcus aureus	1	WGS	46	2789412	32.6525	United Kingdom	2018
1280.15	Staphylococcus aureus	1	Complete	2	2785088	32.79	Japan	1990-1999
1280.18	Staphylococcus aureus	1	WGS	23	2817959	32.7436
1280.3	Staphylococcus aureus	1	WGS	43	2770604	32.6336	United Kingdom	2018
1280.26	Staphylococcus aureus	1	WGS	23	2777929	32.6615	New Zealand
1280.3	Staphylococcus aureus	1	WGS	38	2799950	32.6579	United Kingdom	2018
1280.3	Staphylococcus aureus	1	WGS	60	2793826	32.6434	United Kingdom	2018
1280.26	Staphylococcus aureus	1	WGS	38	2810484	32.6427	New Zealand
1280.16	Staphylococcus aureus	1	WGS	21	2719131	32.7128	Japan	2014-11-26
1280.26	Staphylococcus aureus	1	WGS	39	2725505	32.6648	New Zealand
1280.26	Staphylococcus aureus	1	WGS	37	2820972	32.6863	New Zealand
1280.3	Staphylococcus aureus	1	WGS	74	2742232	32.599	United Kingdom	2018
1280.26	Staphylococcus aureus	1	WGS	29	2755126	32.7069	New Zealand
1280.26	Staphylococcus aureus	1	WGS	61	2774482	32.6907	New Zealand
1280.26	Staphylococcus aureus	1	WGS	36	2738003	32.6884	New Zealand
1280.32	Staphylococcus aureus	1	WGS	30	2819586	32.6651	USA	1997
1280.18	Staphylococcus aureus	1	WGS	24	2789779	32.7192
1280.12	Staphylococcus aureus	121	WGS	33	2801713	32.74	Thailand	2015
1280.9	Staphylococcus aureus	121	WGS	43	2775058	32.57	USA	2010
1280.9	Staphylococcus aureus	121	WGS	40	2808629	32.64	USA	2009
1280.12	Staphylococcus aureus	121	WGS	33	2805494	32.73	Thailand	2015
1280.12	Staphylococcus aureus	121	WGS	29	2795734	32.73	Thailand	2015
1280.12	Staphylococcus aureus	121	WGS	28	2792144	32.74	Thailand	2015
1280.12	Staphylococcus aureus	121	WGS	36	2838102	32.79	Thailand	2015
1280.16	Staphylococcus aureus	121	WGS	64	2828745	32.6913		2014-11-01
1280.16	Staphylococcus aureus	121	WGS	62	2823955	32.7013		2012-06-01
1280.27	Staphylococcus aureus	121	WGS	55	2835823	32.7662	Cape Verde	1997
1280.12	Staphylococcus aureus	121	WGS	31	2807081	32.74	Thailand	2015
1280.12	Staphylococcus aureus	121	WGS	31	2796552	32.73	Thailand	2015
1280.27	Staphylococcus aureus	121	WGS	40	2786059	32.707	Cape Verde	1997
1280.27	Staphylococcus aureus	121	WGS	43	2762039	32.702	Cape Verde	2013
1280.11	Staphylococcus aureus	121	WGS	36	2837660	32.78	Thailand	2015
1280.12	Staphylococcus aureus	121	WGS	33	2705196	32.8	Thailand	2015
1280.12	Staphylococcus aureus	121	WGS	29	2793982	32.74	Thailand	2015
1280.16	Staphylococcus aureus	121	WGS	39	2728556	32.7289	Ghana	2014-2015
1280.48	Staphylococcus aureus	121	Complete	1	2803594	32.81	China	2009-09-18
1280.49	Staphylococcus aureus	121	WGS	44	2784443	32.78	USA	2010-11-29
1280.24	Staphylococcus aureus	121	WGS	101	2814267	32.7518	Argentina	2013
1280.24	Staphylococcus aureus	121	WGS	111	2834535	32.6901	Kenya	2015-04-01
1280.34	Staphylococcus aureus	121	Complete	1	2788353	32.6	South Africa	2012-07-01
1280.8	Staphylococcus aureus	121	WGS	48	2749463	32.66
1280.17	Staphylococcus aureus	121	WGS	36	2762507	32.7043	Italy	2014-07-01
1280.13	Staphylococcus aureus	121	WGS	64	2765479	32.78	USA	2014-11-18
1280.17	Staphylococcus aureus	121	WGS	41	2791197	32.7135	Italy	2013-11-01
1280.34	Staphylococcus aureus	121	WGS	40	2791419	32.6934	USA	2018-09-10
1280.24	Staphylococcus aureus	121	Complete	1	2840057	32.844
1280.11	Staphylococcus aureus	121	WGS	30	2784456	32.74	Thailand	2015
1280.33	Staphylococcus aureus	121	WGS	36	2785949	32.7185	India	2020
1280.17	Staphylococcus aureus	121	WGS	39	2808882	32.7548	Italy	2013-05-01
1280.24	Staphylococcus aureus	121	Complete	1	2842294	32.8629
1280.17	Staphylococcus aureus	121	WGS	37	2755498	32.7007	Italy	2014-08-01
1280.33	Staphylococcus aureus	121	WGS	34	2781547	32.743	India	2020
1280.28	Staphylococcus aureus	121	WGS	46	2812146	32.7566	Nigeria	2016-2017
1280.17	Staphylococcus aureus	121	WGS	64	2823241	32.6677	Italy	2015-09-01
1280.27	Staphylococcus aureus	121	WGS	50	2787797	32.7314	Cape Verde	1997
1280.16	Staphylococcus aureus	121	WGS	62	2900747	32.7046
1280.17	Staphylococcus aureus	121	WGS	48	2817926	32.7592	Italy	2013-09-01
1280.11	Staphylococcus aureus	121	WGS	27	2787623	32.74	Thailand	2015
1280.11	Staphylococcus aureus	121	WGS	29	2799126	32.74	Thailand	2015
1280.11	Staphylococcus aureus	121	WGS	34	2792111	32.76	Thailand	2015
1280.11	Staphylococcus aureus	121	WGS	24	2790981	32.75	Thailand	2015
1280.11	Staphylococcus aureus	121	WGS	31	2796341	32.74	Thailand	2015
1280.18	Staphylococcus aureus	121	WGS	113	2819759	33.0374
1280.98	Staphylococcus aureus	121	WGS	59	2720666	32.72
1281	Staphylococcus aureus	121	WGS	42	2724219	32.74
1280.11	Staphylococcus aureus	121	WGS	33	2779584	32.76	Thailand	2015
1280.11	Staphylococcus aureus	121	WGS	29	2798651	32.75	Thailand	2015
1280.36	Staphylococcus aureus	121	WGS	104	2750940	32.7595	Germany	2020-10-18
904764	Staphylococcus aureus	121	WGS	58	2807347	32.7
1280.29	Staphylococcus aureus	121	WGS	38	2799788	32.6986	USA	2015-03-04
1280.11	Staphylococcus aureus	121	WGS	30	2808879	32.74	Thailand	2015
1280.11	Staphylococcus aureus	121	WGS	64	2852478	32.74	Thailand	2015
1280.39	Staphylococcus aureus	121	Complete	2	2872575	32.7787
1280.11	Staphylococcus aureus	121	WGS	29	2794283	32.75	Thailand	2015
1280.36	Staphylococcus aureus	121	WGS	29	2759075	32.7713	Germany	2019-08-27
1280.36	Staphylococcus aureus	121	WGS	32	2751082	32.7041	Germany	2019-11-02
1280.39	Staphylococcus aureus	121	WGS	68	2794613	32.7864		2020-11-06
1280.19	Staphylococcus aureus	121	WGS	48	2788649	32.6814	Australia	2015-11-20
1280.36	Staphylococcus aureus	121	WGS	29	2788800	32.7405	Germany	2019-04-19
1280.18	Staphylococcus aureus	121	Complete	1	2824816	32.9105	Germany	1994
1280.39	Staphylococcus aureus	121	Complete	2	2868283	32.8212
1280.88	Staphylococcus aureus	121	WGS	67	2736968	32.75
46170.6	Staphylococcus aureus	121	WGS	65	2728342	32.7971
1280.18	Staphylococcus aureus	121	WGS	82	2813094	32.7302
1280.18	Staphylococcus aureus	121	WGS	53	2766821	32.781
1280.1	Staphylococcus aureus	121	WGS	28	2769569	32.67	Tanzania	2005
1280.1	Staphylococcus aureus	121	WGS	30	2823466	32.72	Tanzania	2013
1280.1	Staphylococcus aureus	121	WGS	27	2801119	32.74	Tanzania	2013
1280.11	Staphylococcus aureus	121	WGS	37	2800266	32.73	Thailand	2015
1280.11	Staphylococcus aureus	121	WGS	36	2801380	32.74	Thailand	2015
1280.1	Staphylococcus aureus	121	WGS	29	2768538	32.69	Tanzania	2014
1280.11	Staphylococcus aureus	121	WGS	29	2793876	32.75	Thailand	2015
1280.11	Staphylococcus aureus	121	WGS	42	2795347	32.73	Thailand	2015
1280.11	Staphylococcus aureus	121	WGS	35	2797263	32.75	Thailand	2015
1280.39	Staphylococcus aureus	121	WGS	47	2783398	32.7272	Australia	2014-05-26
1280.26	Staphylococcus aureus	121	WGS	46	2765337	32.772	Ireland	2012-2014
1280.11	Staphylococcus aureus	121	WGS	32	2801060	32.73	Thailand	2015
1280.9	Staphylococcus aureus	121	WGS	34	2740166	32.7	USA	2009
1280.18	Staphylococcus aureus	121	WGS	2	2864429	32.8138	United Kingdom	2008
1280.11	Staphylococcus aureus	121	WGS	28	2782953	32.76	Thailand	2015
1280.11	Staphylococcus aureus	121	WGS	48	2818134	32.74	Thailand	2015
1280.11	Staphylococcus aureus	121	WGS	37	2793050	32.75	Thailand	2015
1280.18	Staphylococcus aureus	121	WGS	2	2956212	32.886		1900-1948
1280.79	Staphylococcus aureus	121	WGS	44	2719171	32.69
1280.11	Staphylococcus aureus	121	WGS	32	2796468	32.73	Thailand	2015
1280.11	Staphylococcus aureus	121	WGS	31	2799366	32.74	Thailand	2015
1280.11	Staphylococcus aureus	121	WGS	31	2794649	32.75	Thailand	2015
1280.11	Staphylococcus aureus	121	WGS	33	2799483	32.74	Thailand	2015
1280.18	Staphylococcus aureus	121	WGS	4	2898107	32.855	United Kingdom	1900-2003
1280.39	Staphylococcus aureus	121	WGS	40	2778785	32.7355	Sudan	2021-03-01
1280.84	Staphylococcus aureus	121	WGS	106	2712674	32.75
1280.21	Staphylococcus aureus	121	WGS	69	2824683	32.7446	Russia	2005-03-20
1280.36	Staphylococcus aureus	121	WGS	48	2780057	32.709	Italy	2019
1280.11	Staphylococcus aureus	121	WGS	35	2842272	32.78	Thailand	2015
1280.11	Staphylococcus aureus	121	WGS	33	2800896	32.74	Thailand	2015
1280.36	Staphylococcus aureus	121	WGS	49	2710173	32.7387	Italy	2018
1280.11	Staphylococcus aureus	121	WGS	29	2795596	32.74	Thailand	2015
1281	Staphylococcus aureus	15	WGS	40	2771428	32.72
1280.99	Staphylococcus aureus	15	WGS	35	2680195	32.69
1280.3	Staphylococcus aureus	15	WGS	87	2695658	32.5824	United Kingdom	2018
1280.5	Staphylococcus aureus	15	WGS	40	2692929	32.78	USA	2011-01-07
1280.98	Staphylococcus aureus	15	WGS	41	2701373	32.73
1280.18	Staphylococcus aureus	15	WGS	49	2701266	32.7745
1280.98	Staphylococcus aureus	15	WGS	42	2671289	32.72
1280.81	Staphylococcus aureus	15	WGS	40	2716139	32.72
1280.18	Staphylococcus aureus	15	WGS	50	2674050	32.7363
1280.18	Staphylococcus aureus	15	WGS	49	2680621	32.7191
1280.24	Staphylococcus aureus	15	WGS	43	2671502	32.6848	Russia	2018
1280.33	Staphylococcus aureus	15	WGS	34	2775431	32.7771	Lebanon	2018-06-01
1280.18	Staphylococcus aureus	15	WGS	51	2726313	32.8004
1280.46	Staphylococcus aureus	15	WGS	31	2766992	32.73	Ghana	2013-01-09
1280.99	Staphylococcus aureus	15	WGS	49	2678144	32.71
1280.99	Staphylococcus aureus	15	WGS	38	2659122	32.74
1280.3	Staphylococcus aureus	15	WGS	73	2752461	32.5763	United Kingdom	2018
1280.32	Staphylococcus aureus	15	WGS	15	2666383	32.6916	France	2015-08-01
1280.17	Staphylococcus aureus	15	WGS	56	2781406	32.6987	Italy	2014-04-01
1280.19	Staphylococcus aureus	15	WGS	53	2674435	32.7204	Australia	2015-11-25
1280.74	Staphylococcus aureus	15	WGS	40	2675919	32.69
1280.17	Staphylococcus aureus	15	WGS	24	2666344	32.6996	Italy	2015-12-01
1280.22	Staphylococcus aureus	15	WGS	60	2674426	32.7003	USA	2018-09-01
1280.17	Staphylococcus aureus	15	WGS	38	2774552	32.7317	Italy	2014-10-01
1280.22	Staphylococcus aureus	15	WGS	104	2686227	32.7111	USA	2018-09-01
1280.92	Staphylococcus aureus	15	WGS	17	2672410	32.67	USA	2004
1280.74	Staphylococcus aureus	15	WGS	38	2717512	32.71
1280.94	Staphylococcus aureus	15	WGS	42	2666635	32.65
1280.79	Staphylococcus aureus	15	WGS	40	2660327	32.67
1280.31	Staphylococcus aureus	15	WGS	42	2778320	32.7399	USA	2017-03-20
1280.74	Staphylococcus aureus	15	WGS	43	2710706	32.74
1280.29	Staphylococcus aureus	15	WGS	44	2770069	32.7315	USA
1280.16	Staphylococcus aureus	15	WGS	86	2666594	32.7189	Russia	2015-01-22
1280.95	Staphylococcus aureus	15	WGS	39	2654858	32.7
1280.74	Staphylococcus aureus	15	WGS	38	2714443	32.73
1280.31	Staphylococcus aureus	15	Complete	1	2814765	32.9833	Germany	2018
1280.29	Staphylococcus aureus	15	WGS	44	2730069	32.6846	USA
1280.22	Staphylococcus aureus	15	Complete	1	2726612	32.8954	Ghana	2018-10-18
1280.31	Staphylococcus aureus	15	Complete	1	2814854	32.9789	Germany	2018
1280.97	Staphylococcus aureus	15	WGS	38	2738471	32.73
1280.97	Staphylococcus aureus	15	WGS	40	2727013	32.67
1280.3	Staphylococcus aureus	15	WGS	73	2743548	32.5944	United Kingdom	2018
1280.23	Staphylococcus aureus	15	WGS	23	2785853	32.7305	Ghana	2016-11-01
1280.59	Staphylococcus aureus	15	WGS	45	2669233	32.69		2008
1280.98	Staphylococcus aureus	15	WGS	40	2716766	32.75
1280.18	Staphylococcus aureus	15	WGS	37	2676077	32.7317
1280.18	Staphylococcus aureus	15	WGS	47	2671294	32.7252
1280.18	Staphylococcus aureus	15	WGS	34	2734489	32.7105
1280.18	Staphylococcus aureus	15	WGS	42	2736917	32.7236
1280.86	Staphylococcus aureus	15	WGS	39	2670446	32.69
1280.91	Staphylococcus aureus	15	WGS	16	2728334	32.68	USA	2004
1280.11	Staphylococcus aureus	15	WGS	23	2746053	32.69	Thailand	2015
1280.39	Staphylococcus aureus	15	Complete	2	2748834	32.854
1280.89	Staphylococcus aureus	15	WGS	18	2735996	32.64	USA	2010
1280.36	Staphylococcus aureus	15	WGS	17	2718761	32.6982	Germany	2019-05-26
1280.36	Staphylococcus aureus	15	Complete	2	2785715	32.8354	Germany	2018-11-18
1280.89	Staphylococcus aureus	15	WGS	20	2657916	32.69	USA	2009
1280.36	Staphylococcus aureus	15	WGS	66	2713947	32.7177	Germany	2020-08-25
1280.36	Staphylococcus aureus	15	WGS	42	2754592	32.7337	Germany	2020-06-16
1280.85	Staphylococcus aureus	15	WGS	38	2671217	32.71
1280.16	Staphylococcus aureus	15	Complete	1	2743952	32.6945
1280.84	Staphylococcus aureus	15	WGS	48	2714831	32.7
1280.11	Staphylococcus aureus	15	WGS	20	2725902	32.74	Thailand	2015
1280.84	Staphylococcus aureus	15	WGS	34	2712919	32.73
1280.35	Staphylococcus aureus	15	WGS	21	2722011	32.6781	USA	2014-04-07
1280.84	Staphylococcus aureus	15	WGS	42	2674524	32.71
1280.12	Staphylococcus aureus	15	WGS	24	2739126	32.71		2014-2015
46170.6	Staphylococcus aureus	15	WGS	35	2784244	32.8006
1280.41	Staphylococcus aureus	15	WGS	19	2673900	32.6983	China
46170.6	Staphylococcus aureus	15	WGS	36	2677183	32.6989
1280.88	Staphylococcus aureus	15	WGS	37	2701082	32.72
1280.87	Staphylococcus aureus	15	WGS	43	2669757	32.71
1280.87	Staphylococcus aureus	15	WGS	52	2726624	32.72
1280.87	Staphylococcus aureus	15	WGS	43	2672402	32.72
1280.87	Staphylococcus aureus	15	WGS	38	2771814	32.73
1280.87	Staphylococcus aureus	15	WGS	31	2721520	32.7
904761	Staphylococcus aureus	15	WGS	59	2752172	32.7
1280.1	Staphylococcus aureus	15	WGS	38	2748093	32.76
1280.87	Staphylococcus aureus	15	WGS	39	2703601	32.74
1280.37	Staphylococcus aureus	15	WGS	91	3044473	32.76	USA
1280.86	Staphylococcus aureus	15	WGS	36	2707723	32.74
1280.1	Staphylococcus aureus	15	WGS	20	2751368	32.68	Tanzania	2014
1280.1	Staphylococcus aureus	15	WGS	18	2751942	32.68	Tanzania	2014
1280.1	Staphylococcus aureus	15	WGS	16	2719994	32.68	Tanzania	2014
1280.88	Staphylococcus aureus	15	WGS	41	2665451	32.67
1280.1	Staphylococcus aureus	15	WGS	16	2721049	32.69	Tanzania	2014
46170.8	Staphylococcus aureus	15	WGS	38	2696911	32.6532
1280.34	Staphylococcus aureus	15	WGS	26	2794425	32.6773	USA	2008-03-27
1280.99	Staphylococcus aureus	15	WGS	31	2671651	32.7
1280.83	Staphylococcus aureus	15	WGS	36	2707080	32.75
1280.27	Staphylococcus aureus	15	WGS	35	2760893	32.7425	Cape Verde	1997
1280.16	Staphylococcus aureus	15	WGS	18	2731401	32.7044	Ghana	2014-2015
1280.16	Staphylococcus aureus	15	WGS	35	2788164	32.7376	Ghana	2014-2015
1280.62	Staphylococcus aureus	15	WGS	24	2718814	32.71	United Kingdom	2013
1280.26	Staphylococcus aureus	15	WGS	22	2871584	32.9349	USA	2012-02-01
1280.15	Staphylococcus aureus	15	WGS	66	2794739	32.68	Saudi Arabia	2014-10-26
1280.84	Staphylococcus aureus	15	WGS	33	2742228	32.67
1280.16	Staphylococcus aureus	15	WGS	31	2712125	32.7163	Ghana	2014-2015
1280.24	Staphylococcus aureus	15	Complete	2	2800216	32.879
1280.16	Staphylococcus aureus	15	WGS	40	2740938	32.7473
46170.6	Staphylococcus aureus	188	WGS	52	2870401	32.6497
1280.39	Staphylococcus aureus	188	Complete	2	2800541	32.8482
1280.39	Staphylococcus aureus	188	Complete	2	2797313	32.8605
1280.98	Staphylococcus aureus	188	WGS	31	2769067	32.74
1280.18	Staphylococcus aureus	188	WGS	17	2752013	32.7342
1280.49	Staphylococcus aureus	188	WGS	23	2794286	32.73	USA	2012-03-22
1280.39	Staphylococcus aureus	188	Complete	2	2768180	32.7779
1280.8	Staphylococcus aureus	188	WGS	31	2767639	32.71
1280.18	Staphylococcus aureus	188	WGS	1	2730056	32.858
1280.13	Staphylococcus aureus	188	Complete	2	2833437	32.86	South Korea
1280.1	Staphylococcus aureus	188	WGS	43	2795989	32.74	United Kingdom	2012
1280.18	Staphylococcus aureus	188	WGS	18	2743088	32.7082
1280.18	Staphylococcus aureus	188	WGS	18	2779196	32.6947
1280.26	Staphylococcus aureus	188	WGS	15	2829911	32.9612	USA	2012-02-01
1280.39	Staphylococcus aureus	188	Complete	2	2739777	32.8517
1280.5	Staphylococcus aureus	188	WGS	36	2778347	32.76	USA	2011-04-23
1280.18	Staphylococcus aureus	188	WGS	18	2751920	32.7725
1280.18	Staphylococcus aureus	188	WGS	17	2713203	32.7299
1280.39	Staphylococcus aureus	188	Complete	2	2801757	32.8457
1280.8	Staphylococcus aureus	188	WGS	36	2760475	32.71
1280.39	Staphylococcus aureus	188	Complete	2	2756049	32.8067
1280.26	Staphylococcus aureus	188	WGS	92	2811018	32.7368	Colombia	2018
1280.89	Staphylococcus aureus	188	WGS	14	2734198	32.64	USA	2009
1280.24	Staphylococcus aureus	188	WGS	123	2714487	32.7625	Argentina	2013
1280.98	Staphylococcus aureus	188	WGS	34	2770994	32.71
1280.18	Staphylococcus aureus	188	WGS	44	2787955	32.7958
1280.18	Staphylococcus aureus	188	WGS	20	2732215	32.6868
1280.18	Staphylococcus aureus	188	WGS	42	2770405	32.8296
1.15702e+06	Staphylococcus aureus	188	WGS	25	2735231	32.8	USA	2003
1280.92	Staphylococcus aureus	188	WGS	11	2727016	32.68	USA	2004
1280.16	Staphylococcus aureus	188	WGS	2	2830166	32.8331		2009-10-19
1280.16	Staphylococcus aureus	188	Complete	2	2742918	32.8065	South Korea	2016-01-01
1280.16	Staphylococcus aureus	188	WGS	42	2732949	32.7005	Argentina	2005-09-30
1280.38	Staphylococcus aureus	188	WGS	13	2744400	32.6524	China	2021-03-01
904771	Staphylococcus aureus	188	WGS	48	2803858	32.7
1280.98	Staphylococcus aureus	188	WGS	34	2729001	32.72
1280.37	Staphylococcus aureus	188	WGS	69	2732462	32.68	USA
1280.18	Staphylococcus aureus	188	WGS	27	2758363	32.6787
1280.16	Staphylococcus aureus	188	WGS	38	2834846	32.7957
1280.87	Staphylococcus aureus	188	WGS	40	2760623	32.74
1280.18	Staphylococcus aureus	188	WGS	17	2788829	32.7134
1280.27	Staphylococcus aureus	188	WGS	30	2773188	32.7417	Cape Verde	2013
1280.27	Staphylococcus aureus	188	WGS	55	2779342	32.7223	Cape Verde	2013
1280.1	Staphylococcus aureus	188	WGS	12	2728956	32.67	Tanzania	2014
1280.18	Staphylococcus aureus	188	WGS	47	2756584	32.8303
1280.26	Staphylococcus aureus	188	WGS	32	2728111	32.6845	Cape Verde	2013
1280.18	Staphylococcus aureus	188	WGS	21	2769773	32.7512
1280.39	Staphylococcus aureus	188	WGS	20	2753858	32.7541	USA	2014
1280.18	Staphylococcus aureus	188	WGS	14	2742478	32.6939
1280.98	Staphylococcus aureus	188	WGS	35	2820790	32.74
1280.18	Staphylococcus aureus	188	WGS	43	2729921	32.7147
1280.18	Staphylococcus aureus	188	WGS	34	2721803	32.7178
1280.18	Staphylococcus aureus	188	WGS	22	2760398	32.7298
1280.39	Staphylococcus aureus	188	Complete	3	2853433	32.7871
1280.18	Staphylococcus aureus	188	WGS	47	2759635	32.8738
1280.18	Staphylococcus aureus	188	WGS	21	2761523	32.7272
1280.39	Staphylococcus aureus	188	Complete	1	2735271	32.8452
1280.24	Staphylococcus aureus	188	WGS	96	2787798	32.7862	Argentina	2013
1280.26	Staphylococcus aureus	188	WGS	76	2725042	32.6906	Colombia	2018
1280.41	Staphylococcus aureus	188	WGS	20	2794852	32.7028	China	2021-11-17
1280.31	Staphylococcus aureus	188	WGS	82	2740644	32.835	Comoros	2019-05-15
1280.31	Staphylococcus aureus	188	WGS	21	2800630	32.7595	Jersey	2016-04-27
1280.9	Staphylococcus aureus	188	WGS	11	2729645	32.65	USA	2009
1280.31	Staphylococcus aureus	188	WGS	22	2843830	32.6519	Comoros	2019-05-15
1280.31	Staphylococcus aureus	188	WGS	45	2804837	32.7003	Comoros	2019-05-15
1280.26	Staphylococcus aureus	188	WGS	73	2765828	32.7226	USA	2012-02-01
1280.35	Staphylococcus aureus	188	WGS	10	2725903	32.6754	USA	2011-01-28
1280.35	Staphylococcus aureus	188	WGS	8	2756214	32.6339	USA	2008-11-13
1280.35	Staphylococcus aureus	188	WGS	10	2705666	32.6859	USA	2014-08-20
1280.11	Staphylococcus aureus	188	WGS	13	2779903	32.75	Thailand	2015
1280.17	Staphylococcus aureus	188	WGS	140	3047217	32.5893	China	2016-04-01
1280.31	Staphylococcus aureus	188	WGS	74	2823249	32.7664	Comoros	2019-05-15
1280.31	Staphylococcus aureus	188	WGS	47	2824049	32.7045	Comoros	2019-05-15
1280.41	Staphylococcus aureus	188	WGS	65	2749132	32.7073	China	2017-07-26
1280.31	Staphylococcus aureus	188	WGS	66	2810076	32.7415	Comoros	2019-05-15
1280.31	Staphylococcus aureus	188	WGS	84	2769333	32.7928	Comoros	2019-05-15
1280.31	Staphylococcus aureus	188	WGS	27	2827462	32.6996	Jersey	2015-02-23
1280.31	Staphylococcus aureus	188	WGS	14	2755618	32.7687	Jersey	2015-02-23
1280.33	Staphylococcus aureus	188	WGS	41	2807977	32.66	Hong Kong	2007
1280.41	Staphylococcus aureus	188	WGS	64	2857682	32.7003	China	2017-10-25
1280.22	Staphylococcus aureus	188	WGS	2	2754388	32.8423	Japan	2014-03-19
1280.41	Staphylococcus aureus	188	WGS	54	2734487	32.6851	China	2017-08-21
1280.41	Staphylococcus aureus	188	WGS	51	2812779	32.7029	China	2017-08-09
1280.31	Staphylococcus aureus	188	WGS	129	2715183	32.9061	Comoros	2019-05-17
1280.11	Staphylococcus aureus	188	WGS	14	2745404	32.68	Thailand	2015
1280.35	Staphylococcus aureus	188	WGS	7	2747872	32.645	USA	2011-10-19
1280.26	Staphylococcus aureus	188	WGS	32	2733608	32.7022	Ireland	2012-2014
1280.11	Staphylococcus aureus	188	WGS	13	2752920	32.69	Thailand	2015
1280.89	Staphylococcus aureus	188	WGS	21	2770929	32.66	USA	2010
1280.11	Staphylococcus aureus	188	WGS	12	2735970	32.69	Thailand	2015
1280.36	Staphylococcus aureus	188	WGS	4	2769241	32.8
1280.11	Staphylococcus aureus	188	WGS	19	2835793	32.77	Thailand	2015
1280.24	Staphylococcus aureus	188	WGS	58	2817214	32.6819	Argentina	2013
1280.21	Staphylococcus aureus	188	WGS	12	2732539	32.7257	China	2014-09-15
1280.24	Staphylococcus aureus	188	WGS	101	2784449	32.6922	Argentina	2013
1280.26	Staphylococcus aureus	188	WGS	136	2701673	32.7631	Ireland	2012-2014
1280.31	Staphylococcus aureus	188	Complete	4	2831245	32.8304	Comoros	2019-05-17
1280.8	Staphylococcus aureus	188	WGS	29	2739582	32.63
1280.21	Staphylococcus aureus	188	WGS	34	2822011	32.7935	China	2014-06-15
1280.17	Staphylococcus aureus	188	WGS	27	2734356	32.7591	China	2015-07-01
1280.25	Staphylococcus aureus	22	WGS	64	2847210	32.722	United Kingdom	2012-2013
1280.25	Staphylococcus aureus	22	WGS	52	2858342	32.6986	United Kingdom	2012-2013
1280.25	Staphylococcus aureus	22	WGS	41	2820233	32.7295	United Kingdom	2012-2013
1280.25	Staphylococcus aureus	22	WGS	48	2814993	32.7408	United Kingdom	2012-2013
1280.25	Staphylococcus aureus	22	WGS	53	2841115	32.6473	United Kingdom	2012-2013
1280.25	Staphylococcus aureus	22	WGS	44	2809805	32.6721	United Kingdom	2012-2013
1280.87	Staphylococcus aureus	22	WGS	64	2777378	32.67
1280.97	Staphylococcus aureus	22	WGS	56	2817454	32.74
1280.25	Staphylococcus aureus	22	WGS	52	2815854	32.734	United Kingdom	2012-2013
1280.97	Staphylococcus aureus	22	WGS	49	2773130	32.7
1280.3	Staphylococcus aureus	22	WGS	57	2682976	32.6126	United Kingdom	2018
1280.25	Staphylococcus aureus	22	WGS	45	2789631	32.7673	United Kingdom	2012-2013
1280.87	Staphylococcus aureus	22	WGS	76	2801117	32.7
1280.25	Staphylococcus aureus	22	WGS	49	2856552	32.6963	United Kingdom	2012-2013
1280.87	Staphylococcus aureus	22	WGS	59	2835060	32.75
1280.29	Staphylococcus aureus	22	WGS	44	2764065	32.7437	Germany	2016-09-01
1280.25	Staphylococcus aureus	22	WGS	71	2784816	32.6603	United Kingdom	2012-2013
1280.25	Staphylococcus aureus	22	WGS	42	2795545	32.6892	United Kingdom	2012-2013
1280.21	Staphylococcus aureus	22	WGS	124	2772400	32.7043	India	2015
1280.25	Staphylococcus aureus	22	WGS	48	2849078	32.6899	United Kingdom	2012-2013
1280.25	Staphylococcus aureus	22	WGS	52	2772109	32.6578	United Kingdom	2012-2013
1280.84	Staphylococcus aureus	22	WGS	52	2818208	32.74
1280.98	Staphylococcus aureus	22	WGS	61	2804874	32.73
1280.3	Staphylococcus aureus	22	WGS	60	2738505	32.6361	United Kingdom	2018
1280.93	Staphylococcus aureus	22	WGS	54	2778849	32.72	Singapore	2009-12-02
1280.93	Staphylococcus aureus	22	WGS	56	2878312	32.64	Singapore	2003-11-20
1280.25	Staphylococcus aureus	22	WGS	39	2771167	32.7113	United Kingdom	2012-2013
1280.3	Staphylococcus aureus	22	WGS	72	2765694	32.6698	United Kingdom	2018
1280.26	Staphylococcus aureus	22	WGS	86	2718024	32.7321	Colombia	2018
1280.25	Staphylococcus aureus	22	WGS	46	2783685	32.656	United Kingdom	2012-2013
1280.98	Staphylococcus aureus	22	WGS	53	2776808	32.74
1280.25	Staphylococcus aureus	22	WGS	47	2758524	32.6997	United Kingdom	2012-2013
1280.98	Staphylococcus aureus	22	WGS	55	2796731	32.79
1280.25	Staphylococcus aureus	22	WGS	64	2822444	32.7108	United Kingdom	2012-2013
1280.3	Staphylococcus aureus	22	WGS	64	2825038	32.6989	United Kingdom	2018
1280.25	Staphylococcus aureus	22	WGS	47	2769558	32.7157	United Kingdom	2012-2013
1280.25	Staphylococcus aureus	22	WGS	43	2835275	32.6384	United Kingdom	2012-2013
1280.25	Staphylococcus aureus	22	WGS	51	2794004	32.7707	United Kingdom	2012-2013
1280.85	Staphylococcus aureus	22	WGS	69	2813205	32.71
1280.81	Staphylococcus aureus	22	WGS	54	2822146	32.75
1280.25	Staphylococcus aureus	22	WGS	45	2809628	32.6751	United Kingdom	2012-2013
1280.54	Staphylococcus aureus	22	WGS	61	2822851	32.69		2008
1280.39	Staphylococcus aureus	22	WGS	130	2778979	32.69	United Kingdom	2012-03-29
1280.54	Staphylococcus aureus	22	WGS	69	2818369	32.7		2001
1280.54	Staphylococcus aureus	22	WGS	43	2799651	32.7		2003
1280.55	Staphylococcus aureus	22	WGS	57	2817359	32.67		2006
1280.36	Staphylococcus aureus	22	WGS	75	2852689	32.7075		2019
1280.31	Staphylococcus aureus	22	WGS	3	2837691	32.7896	Norway	2010
1280.53	Staphylococcus aureus	22	WGS	57	2822409	32.76		2010
1280.56	Staphylococcus aureus	22	WGS	75	2834363	32.67		2006
1280.31	Staphylococcus aureus	22	WGS	2	2832763	32.8064	Norway	2010
1280.57	Staphylococcus aureus	22	WGS	58	2840139	32.71		2007
1280.57	Staphylococcus aureus	22	WGS	49	2837684	32.73		2007
1280.31	Staphylococcus aureus	22	Complete	1	2836126	32.8544	Norway	2012
1280.57	Staphylococcus aureus	22	WGS	54	2812738	32.69		2009
1280.36	Staphylococcus aureus	22	WGS	40	2760301	32.7359	Germany	2019-04-29
1280.57	Staphylococcus aureus	22	WGS	50	2809084	32.68		2007
1280.52	Staphylococcus aureus	22	WGS	55	2870670	32.71		2003
1280.16	Staphylococcus aureus	22	WGS	74	2802160	32.7075	Denmark	2014
1280.33	Staphylococcus aureus	22	WGS	97	2863551	32.8139	Lebanon	2018-08-01
1280.41	Staphylococcus aureus	22	WGS	89	2797938	32.45	Germany	2007-09-18
1280.41	Staphylococcus aureus	22	WGS	37	2777805	32.64	Nigeria	2002
1280.13	Staphylococcus aureus	22	WGS	31	2736029	32.72	United Kingdom	2012
1280.34	Staphylococcus aureus	22	WGS	81	2849298	32.7138	Portugal	2017
1280.41	Staphylococcus aureus	22	WGS	36	2848875	32.6597	Malaysia	2017-08-15
1280.41	Staphylococcus aureus	22	WGS	35	2869047	32.73	United Kingdom	2008-01-20
1280.41	Staphylococcus aureus	22	WGS	50	2741581	32.71	Germany	2002-01-11
1280.42	Staphylococcus aureus	22	WGS	76	2802226	32.51	Germany	2008-06-10
1280.42	Staphylococcus aureus	22	WGS	55	2773624	32.63	Singapore	2007-10-09
1280.42	Staphylococcus aureus	22	WGS	36	2822863	32.7	United Kingdom	2007-09-02
1280.42	Staphylococcus aureus	22	WGS	83	2804184	32.56	Australia	2006-07-10
1280.4	Staphylococcus aureus	22	WGS	44	2781492	32.6993
1280.43	Staphylococcus aureus	22	WGS	37	2883952	32.69	United Kingdom	2007-08-03
1.4128e+06	Staphylococcus aureus	22	WGS	48	2782570	32.7	USA	2012
1280.43	Staphylococcus aureus	22	WGS	40	2795092	32.66	Germany	2006-12-18
1280.17	Staphylococcus aureus	22	WGS	61	2840658	32.6689	United Kingdom	2010
1280.3	Staphylococcus aureus	22	WGS	56	2762470	32.6809	United Kingdom	2018
1280.41	Staphylococcus aureus	22	WGS	31	2733185	32.71	United Kingdom	2007-07-01
1280.58	Staphylococcus aureus	22	WGS	77	2765771	32.66		2005
1280.6	Staphylococcus aureus	22	WGS	38	2804594	32.7		2008
1280.3	Staphylococcus aureus	22	WGS	66	2800162	32.6451	United Kingdom	2018
1280.61	Staphylococcus aureus	22	WGS	52	2848894	32.69		2010
1280.3	Staphylococcus aureus	22	WGS	61	2758731	32.6195	United Kingdom	2018
1280.6	Staphylococcus aureus	22	WGS	68	2846268	32.63		2004
1280.6	Staphylococcus aureus	22	WGS	35	2771109	32.75		2010
1280.59	Staphylococcus aureus	22	WGS	38	2763272	32.7		2003
1280.3	Staphylococcus aureus	22	WGS	57	2799366	32.6551	United Kingdom	2018
1280.59	Staphylococcus aureus	22	WGS	57	2782372	32.73		2008
1280.3	Staphylococcus aureus	22	WGS	61	2791044	32.6592	United Kingdom	2018
1280.62	Staphylococcus aureus	22	WGS	50	2829205	32.75		2009
1280.1	Staphylococcus aureus	22	WGS	60	2812905	32.66
1280.61	Staphylococcus aureus	22	WGS	50	2824416	32.65		2010
1280.3	Staphylococcus aureus	22	WGS	58	2784626	32.6292	United Kingdom	2018
1280.62	Staphylococcus aureus	22	WGS	49	2804713	32.7		2010
1280.3	Staphylococcus aureus	22	WGS	90	2828367	32.6439	United Kingdom	2018
1280.61	Staphylococcus aureus	22	WGS	46	2777987	32.71		2009
1280.6	Staphylococcus aureus	22	WGS	68	2829604	32.68		2009
1280.62	Staphylococcus aureus	22	WGS	66	2765594	32.68		2006
1280.58	Staphylococcus aureus	22	WGS	68	2886260	32.71		2006
1280.3	Staphylococcus aureus	22	WGS	73	2854460	32.6531	United Kingdom	2018
1280.4	Staphylococcus aureus	239	WGS	98	2925804	32.7118
1280.43	Staphylococcus aureus	239	WGS	77	2886247	32.7	Turkey	2006-01-17
1280.74	Staphylococcus aureus	239	WGS	70	2998103	32.61	Singapore	2009-11-28
1280.43	Staphylococcus aureus	239	WGS	71	2855462	32.7	Turkey	2006-02-27
1280.43	Staphylococcus aureus	239	WGS	88	2857090	32.71	Turkey	2009
1280.43	Staphylococcus aureus	239	WGS	99	3017666	32.61	Malaysia	1996
1280.92	Staphylococcus aureus	239	WGS	82	3014387	32.64	Singapore	2002-12-11
1280.43	Staphylococcus aureus	239	WGS	92	2878874	32.7	Lithuania	1996
1280.4	Staphylococcus aureus	239	WGS	94	2862478	32.6752
1280.43	Staphylococcus aureus	239	WGS	113	2931637	32.57	Thailand	2007-02-15
904784	Staphylococcus aureus	239	WGS	137	3001082	32.8	Iraq	2008-02-18
1280.4	Staphylococcus aureus	239	WGS	75	2983100	32.6497
1280.4	Staphylococcus aureus	239	WGS	86	2985520	32.5666
1280.4	Staphylococcus aureus	239	WGS	69	3002693	32.6411
1280.43	Staphylococcus aureus	239	WGS	83	2847503	32.72	Turkey	2006-11-23
1280.92	Staphylococcus aureus	239	WGS	70	3005422	32.63	Singapore	2000-11-27
1280.92	Staphylococcus aureus	239	WGS	71	3014690	32.57	Singapore	2000-12-03
1280.92	Staphylococcus aureus	239	WGS	55	2977604	32.64	Singapore	2005-05-06
1280.74	Staphylococcus aureus	239	WGS	74	2990299	32.62	Singapore	2010-09-09
1280.42	Staphylococcus aureus	239	WGS	110	2837158	32.63	Turkey	2006-11-01
1280.43	Staphylococcus aureus	239	WGS	77	2868698	32.67	Turkey	2009-02-10
1280.41	Staphylococcus aureus	239	WGS	88	2907401	32.71	Turkey	2007-05-28
1280.41	Staphylococcus aureus	239	WGS	76	2902976	32.6	Turkey	2009-01-27
1280.34	Staphylococcus aureus	239	WGS	104	3070326	32.6482	South Africa	2014-09-02
1280.34	Staphylococcus aureus	239	WGS	102	3016248	32.6608	South Africa	2014-06-04
1280.34	Staphylococcus aureus	239	WGS	97	3058586	32.6612	South Africa	2014-08-06
1280.4	Staphylococcus aureus	239	WGS	86	2859717	32.7527
1280.41	Staphylococcus aureus	239	WGS	78	2899491	32.7	Turkey	2008
1280.4	Staphylococcus aureus	239	WGS	91	2974003	32.6457
1280.14	Staphylococcus aureus	239	WGS	98	2901447	32.77	Peru	2011
1280.41	Staphylococcus aureus	239	WGS	90	2852974	32.7	Turkey	2009-04-17
1280.24	Staphylococcus aureus	239	WGS	37	2941687	32.67
1280.24	Staphylococcus aureus	239	WGS	55	3005792	32.6374	Thailand	2006-11-21
1280.24	Staphylococcus aureus	239	WGS	49	2948037	32.6676	Thailand	2006-10-28
1280.42	Staphylococcus aureus	239	WGS	63	2979909	32.6125	Kenya	2021-03-03
1280.12	Staphylococcus aureus	239	Complete	1	3050062	32.79	Canada
1280.42	Staphylococcus aureus	239	WGS	69	2865520	32.68	Turkey	2009-05-12
1280.42	Staphylococcus aureus	239	WGS	62	2859543	32.72	Turkey	2006-06-15
1280.4	Staphylococcus aureus	239	WGS	86	2954625	32.7203
1280.42	Staphylococcus aureus	239	WGS	73	2874295	32.66	Turkey	2007-04-29
1280.4	Staphylococcus aureus	239	WGS	69	2975483	32.6675
1280.4	Staphylococcus aureus	239	WGS	95	2855784	32.7614
1280.4	Staphylococcus aureus	239	WGS	85	2987050	32.6745
1280.42	Staphylococcus aureus	239	WGS	79	2963357	32.64	Malaysia	1996
1280.15	Staphylococcus aureus	239	WGS	79	2984231	32.62	India	2014-03-10
1280.42	Staphylococcus aureus	239	WGS	137	2947666	32.59	China	2008-08-12
1280.42	Staphylococcus aureus	239	WGS	71	2850256	32.63	United Kingdom	1996
1280.42	Staphylococcus aureus	239	WGS	74	2885167	32.73	Turkey	2008
1280.43	Staphylococcus aureus	239	WGS	141	3012615	32.62	Viet Nam	2004-09-21
1280.92	Staphylococcus aureus	239	WGS	56	2987901	32.63	Singapore	2003-01-18
1280.92	Staphylococcus aureus	239	WGS	65	2999783	32.63	Singapore	2005-04-24
1280.93	Staphylococcus aureus	239	WGS	67	2988265	32.61	Singapore	2003-12-15
1280.93	Staphylococcus aureus	239	WGS	72	3017277	32.59	Singapore	2008-07-20
1.40686e+06	Staphylococcus aureus	239	Complete	3	3018303	32.798	Taiwan
1280.93	Staphylococcus aureus	239	WGS	63	2989043	32.62	Singapore	2005-12-27
1280.17	Staphylococcus aureus	239	Complete	1	3044721	32.7802	Canada
1280.93	Staphylococcus aureus	239	WGS	49	2955888	32.64	Singapore	2002-01-11
1280.21	Staphylococcus aureus	239	Complete	1	2930188	32.8918	Australia	1998
1280.11	Staphylococcus aureus	239	WGS	52	3045411	32.64	Thailand	2015
1280.93	Staphylococcus aureus	239	WGS	95	3061518	32.59	Singapore	2001-12-26
1280.93	Staphylococcus aureus	239	WGS	67	2992196	32.62	Singapore	2006-01-15
1280.94	Staphylococcus aureus	239	WGS	64	2996501	32.61	Singapore	2002-01-07
1280.94	Staphylococcus aureus	239	WGS	62	2984965	32.66	Singapore	2006-01-18
1280.94	Staphylococcus aureus	239	WGS	69	3010473	32.62	Singapore	1985-01-01
1280.36	Staphylococcus aureus	239	WGS	79	2881040	32.6964	China	2011
1280.94	Staphylococcus aureus	239	WGS	63	2963433	32.62	Singapore	1997-01-01
1280.94	Staphylococcus aureus	239	WGS	68	3000404	32.63	Singapore	1997-01-01
1280.21	Staphylococcus aureus	239	WGS	54	2831743	32.6952	China	2014-06-15
1280.94	Staphylococcus aureus	239	WGS	62	3000964	32.63	Singapore	1997-01-01
1280.94	Staphylococcus aureus	239	WGS	59	2974033	32.63
1280.31	Staphylococcus aureus	239	WGS	14	2866315	32.6132
1280.18	Staphylococcus aureus	239	Complete	1	2914635	32.8213	Australia	2009-01-01
1280.21	Staphylococcus aureus	239	WGS	120	2972175	32.6648	India	2015
46170.2	Staphylococcus aureus	239	WGS	60	2959860	32.82	Brazil	2002
1280.89	Staphylococcus aureus	239	WGS	79	3034842	32.72	India	2014-03-02
1280.88	Staphylococcus aureus	239	WGS	64	3019214	32.58	Singapore	2008-04-22
1280.26	Staphylococcus aureus	239	WGS	75	2912832	32.8082	China	2013
1280.26	Staphylococcus aureus	239	WGS	88	2837064	32.7307	China	2013
1280.26	Staphylococcus aureus	239	WGS	94	3066775	32.6569	China	2013
1.40937e+06	Staphylococcus aureus	239	WGS	56	3024112	32.7	USA
46170.2	Staphylococcus aureus	239	Complete	1	3046545	32.94	Brazil	2001
1280.93	Staphylococcus aureus	239	WGS	93	3073250	32.59	Singapore	2003-02-07
1280.32	Staphylococcus aureus	239	WGS	102	2929159	32.725	Egypt	2015
1280.32	Staphylococcus aureus	239	WGS	105	2938029	32.7368	Egypt	2015
1280.41	Staphylococcus aureus	239	WGS	131	2870692	32.64	Turkey	1900-2014
1280.11	Staphylococcus aureus	239	WGS	40	3004009	32.7	Thailand	2015
1280.32	Staphylococcus aureus	239	WGS	67	2829718	32.7673	Egypt	2015
1.40979e+06	Staphylococcus aureus	239	WGS	41	3029335	32.7	USA
1280.32	Staphylococcus aureus	239	WGS	95	2939630	32.7387	Egypt	2015
1280.32	Staphylococcus aureus	239	WGS	75	2889404	32.7366	Egypt	2015
1280.23	Staphylococcus aureus	239	WGS	101	2868258	32.7976	Switzerland	2016-08-12
1280.93	Staphylococcus aureus	239	WGS	82	3009950	32.61	Singapore	2007-04-04
1280.93	Staphylococcus aureus	239	WGS	68	3034497	32.59	Singapore	2007-04-02
1280.11	Staphylococcus aureus	239	WGS	53	2984688	32.7	Thailand	2015
1280.93	Staphylococcus aureus	239	WGS	82	3030608	32.59	Singapore	2007-04-02
1280.93	Staphylococcus aureus	239	WGS	67	3003596	32.61	Singapore	2005-09-17
1280.93	Staphylococcus aureus	239	WGS	62	2984763	32.63	Singapore	2004-05-01
1280.93	Staphylococcus aureus	239	WGS	55	2981381	32.65	Singapore	2004-01-02
1280.17	Staphylococcus aureus	239	WGS	87	2884707	32.7332	Italy	2015-07-01
46170.2	Staphylococcus aureus	239	Complete	2	3001237	32.91	Brazil	1996
1280.25	Staphylococcus aureus	3	WGS	44	2760807	32.7167	United Kingdom	2012-2013
1280.9	Staphylococcus aureus	3	WGS	55	2867647	32.65	USA	2010
1280.37	Staphylococcus aureus	3	WGS	132	2815299	32.824	Spain	2017-09-18
1280.25	Staphylococcus aureus	3	WGS	93	2915626	32.6874	United Kingdom	2012-2013
585146	Staphylococcus aureus	3	WGS	23	2805834	32.8
1280.87	Staphylococcus aureus	3	WGS	49	2794716	32.72
1280.86	Staphylococcus aureus	3	WGS	47	2766799	32.74
1280.39	Staphylococcus aureus	3	WGS	49	2754094	32.697	Australia	2019-08-15
1280.1	Staphylococcus aureus	3	WGS	48	2824385	32.75
1.16926e+06	Staphylococcus aureus	3	WGS	33	2807374	32.7		2004
1280.38	Staphylococcus aureus	3	WGS	121	2833395	32.7	USA
585161	Staphylococcus aureus	3	WGS	36	2804748	32.7
46170.4	Staphylococcus aureus	3	Complete	1	2794133	32.79	USA
1280.35	Staphylococcus aureus	3	WGS	40	2807538	32.7145	USA	2016-06-16
1280.85	Staphylococcus aureus	3	WGS	53	2787822	32.74
1280.84	Staphylococcus aureus	3	WGS	56	2827022	32.77
1280.35	Staphylococcus aureus	3	WGS	36	2844378	32.7359	USA	2008-02-14
46170.1	Staphylococcus aureus	3	WGS	71	2830424	32.71	Brazil	2014-01-06
1280.35	Staphylococcus aureus	3	WGS	37	2873029	32.694	USA	2011-01-03
1280.35	Staphylococcus aureus	3	WGS	39	2793205	32.7072	USA	2015-03-25
1280.39	Staphylococcus aureus	3	WGS	54	2794602	32.7185	Australia	2013-07-24
1280.39	Staphylococcus aureus	3	Complete	1	2839488	32.8218
1280.85	Staphylococcus aureus	3	WGS	51	2752961	32.82
1280.38	Staphylococcus aureus	3	Complete	2	2771283	32.7604	USA	2019-07-02
1280.36	Staphylococcus aureus	3	WGS	69	2800266	32.7137	Germany	2019-12-31
1280.35	Staphylococcus aureus	3	WGS	44	2836479	32.7298	USA	2017-10-18
1280.26	Staphylococcus aureus	3	WGS	47	2835385	32.6594	Ireland	2012-2014
1280.9	Staphylococcus aureus	3	WGS	42	2866977	32.64	USA	2009
1280.39	Staphylococcus aureus	3	WGS	58	2796846	32.7154	Australia	2020-11-03
1280.4	Staphylococcus aureus	3	WGS	32	2764032	32.7993
1280.9	Staphylococcus aureus	3	WGS	37	2849152	32.7	USA	2010
1280.4	Staphylococcus aureus	3	WGS	57	2785314	32.7053
1280.4	Staphylococcus aureus	3	WGS	48	2743550	32.815
1280.35	Staphylococcus aureus	3	WGS	38	2763314	32.7029	USA	2016-09-15
1280.34	Staphylococcus aureus	3	WGS	56	2794856	32.7161	Portugal	2017
1280.36	Staphylococcus aureus	3	WGS	36	2804797	32.7184	Germany	2019-07-19
1280.26	Staphylococcus aureus	3	WGS	117	2815372	32.7518	Colombia	2018
1280.3	Staphylococcus aureus	3	WGS	60	2760882	32.6615	United Kingdom	2018
1280.82	Staphylococcus aureus	3	WGS	42	2836809	32.74
1280.25	Staphylococcus aureus	3	WGS	75	2883908	32.7226	United Kingdom	2012-2013
1280.58	Staphylococcus aureus	3	WGS	58	2906082	32.73		2008
1280.58	Staphylococcus aureus	3	WGS	65	2947071	32.66		2006
1280.29	Staphylococcus aureus	3	WGS	29	2781042	32.7113	Germany	2016-07-01
1280.57	Staphylococcus aureus	3	WGS	41	2850247	32.7		2007
1280.29	Staphylococcus aureus	3	WGS	68	2810224	32.7294	USA
1280.94	Staphylococcus aureus	3	WGS	84	2871842	32.71
1280.58	Staphylococcus aureus	3	WGS	68	2906481	32.63		2002
1280.56	Staphylococcus aureus	3	WGS	58	2846146	32.77		2003
1280.17	Staphylococcus aureus	3	WGS	39	2812036	32.7384	Italy	2014-06-01
1280.17	Staphylococcus aureus	3	Complete	1	2963657	32.8668
1280.28	Staphylococcus aureus	3	Complete	1	2853017	32.8084	Netherlands	2001
1280.13	Staphylococcus aureus	3	WGS	70	2806473	32.72	USA	2014-11-11
1280.54	Staphylococcus aureus	3	WGS	37	2896384	32.74		2004
1280.54	Staphylococcus aureus	3	WGS	42	2857941	32.71		2003
1280.17	Staphylococcus aureus	3	WGS	37	2788069	32.7975	Italy	2015-01-01
1280.97	Staphylococcus aureus	3	WGS	60	2783610	32.7
1280.17	Staphylococcus aureus	3	WGS	51	2899947	32.7184	United Kingdom	2003
1280.74	Staphylococcus aureus	3	WGS	42	2804918	32.73
1280.99	Staphylococcus aureus	3	WGS	57	2877467	32.74
1280.61	Staphylococcus aureus	3	WGS	56	2907634	32.72		2008
1281	Staphylococcus aureus	3	WGS	58	2789153	32.73
1280.18	Staphylococcus aureus	3	WGS	2	2857921	32.8499		1951
1280.18	Staphylococcus aureus	3	WGS	3	2861254	32.8608	United Kingdom	1900-1977
1280.3	Staphylococcus aureus	3	WGS	61	2761846	32.6393	United Kingdom	2018
1280.3	Staphylococcus aureus	3	WGS	51	2743310	32.692	United Kingdom	2018
1280.98	Staphylococcus aureus	3	WGS	43	2803025	32.72
1280.18	Staphylococcus aureus	3	WGS	61	2821136	32.7343
1280.19	Staphylococcus aureus	3	WGS	64	2740940	32.7048	Australia	2015-10-30
1280.97	Staphylococcus aureus	3	WGS	55	2800054	32.72
1280.59	Staphylococcus aureus	3	WGS	36	2811625	32.71		2008
1280.86	Staphylococcus aureus	3	WGS	54	2830693	32.7
1280.97	Staphylococcus aureus	3	WGS	48	2738192	32.69
1280.17	Staphylococcus aureus	3	WGS	39	2869515	32.7016	United Kingdom	2003
1280.8	Staphylococcus aureus	3	WGS	46	2746959	32.69
1280.53	Staphylococcus aureus	3	WGS	42	2909009	32.74		2004
1280.55	Staphylococcus aureus	3	WGS	51	2904260	32.65		2005
1280.91	Staphylococcus aureus	3	WGS	42	2904304	32.71	USA	2004
1280.25	Staphylococcus aureus	3	WGS	74	2843369	32.7213	United Kingdom	2012-2013
1280.13	Staphylococcus aureus	3	WGS	136	2860130	32.74	USA	2014-11-27
1280.34	Staphylococcus aureus	3	WGS	141	2799734	32.7401	Switzerland	2018-08-02
1280.25	Staphylococcus aureus	3	WGS	42	2780377	32.6846	United Kingdom	2012-2013
1280.33	Staphylococcus aureus	3	WGS	69	2825253	32.7552	India	2019-07-08
1280.42	Staphylococcus aureus	3	WGS	75	2777445	32.721	Japan	2018
1280.42	Staphylococcus aureus	3	WGS	78	2789577	32.6923	Japan	2018
1280.24	Staphylococcus aureus	3	Complete	1	2848793	32.8672
1280.24	Staphylococcus aureus	3	Complete	2	2823974	32.8374
1280.53	Staphylococcus aureus	3	WGS	62	2927544	32.79		2006
1280.84	Staphylococcus aureus	3	WGS	63	2834964	32.75
1280.16	Staphylococcus aureus	3	WGS	43	2868071	32.646	USA	2015
1280.83	Staphylococcus aureus	3	WGS	46	2824529	32.75
1280.27	Staphylococcus aureus	3	WGS	56	2808670	32.7272	Cape Verde	1997
1280.24	Staphylococcus aureus	3	Complete	2	2897766	32.8491	France	2005
1280.17	Staphylococcus aureus	3	WGS	49	2908218	32.743	United Kingdom	2002
1280.27	Staphylococcus aureus	3	WGS	40	2753720	32.7048	Cape Verde	1997
1280.16	Staphylococcus aureus	3	WGS	55	2794114	32.7076	Denmark	2014
1280.16	Staphylococcus aureus	3	WGS	69	2789844	32.704	Denmark	2014
1280.48	Staphylococcus aureus	3	WGS	15	2938909	32.82	Denmark	2002
1280.24	Staphylococcus aureus	3	WGS	137	2845699	32.795	Argentina	2013
1280.52	Staphylococcus aureus	3	WGS	56	2909120	32.74		2002
1280.3	Staphylococcus aureus	3	WGS	85	2914805	32.6451	United Kingdom	2018
1280.32	Staphylococcus aureus	398	WGS	58	2724193	32.8611	France	2016-10-01
1280.36	Staphylococcus aureus	398	WGS	53	2786580	32.8442	Italy	2019
1280.41	Staphylococcus aureus	398	WGS	44	2759608	32.8147	China	2017-08-24
1280.38	Staphylococcus aureus	398	WGS	56	2682326	32.7705	Portugal	2011-11-01
1280.41	Staphylococcus aureus	398	WGS	45	2696332	32.802	China	2017-08-13
1280.41	Staphylococcus aureus	398	WGS	31	2679195	32.8334	China	2021-12-01
1280.39	Staphylococcus aureus	398	WGS	48	2650587	32.8707	Italy	2019
1280.38	Staphylococcus aureus	398	WGS	44	2809493	32.8611
1280.42	Staphylococcus aureus	398	WGS	19	2675804	32.7964	Algeria	2021
1280.41	Staphylococcus aureus	398	WGS	48	2765886	32.7385	China	2017-07-22
1280.48	Staphylococcus aureus	398	Complete	3	2782487	32.95	Netherlands	2009-03-26
1280.37	Staphylococcus aureus	398	WGS	20	2796337	32.7994	China	2017
1280.29	Staphylococcus aureus	398	WGS	45	2756930	32.8126	Germany	2019
1280.42	Staphylococcus aureus	398	WGS	117	2772477	32.8341	Italy	2019
1280.29	Staphylococcus aureus	398	WGS	60	2812225	32.8579	Germany	2019
1280.29	Staphylococcus aureus	398	WGS	49	2757530	32.8151	Germany	2019
1280.33	Staphylococcus aureus	398	WGS	45	2743060	32.8085	USA	2020
1280.33	Staphylococcus aureus	398	WGS	140	2828584	32.9365	China	2018-12-10
1280.39	Staphylococcus aureus	398	Complete	1	2722082	32.9415
1280.27	Staphylococcus aureus	398	WGS	60	2830422	32.8411	Switzerland	2019-10-01
1280.39	Staphylococcus aureus	398	WGS	70	2789085	32.841	Belgium	2016
1.42255e+06	Staphylococcus aureus	398	WGS	52	2829542	32.9	Netherlands	2009-04-05
1.34458e+06	Staphylococcus aureus	398	WGS	60	2816291	32.9	France	2008
1.42242e+06	Staphylococcus aureus	398	WGS	44	2804754	32.8	Netherlands	2008-12-07
1.42241e+06	Staphylococcus aureus	398	WGS	40	2775068	32.8	Netherlands	2008-11-02
1.42241e+06	Staphylococcus aureus	398	WGS	45	2790811	32.8	Netherlands	2008-10-07
1.42239e+06	Staphylococcus aureus	398	WGS	45	2788019	32.8	Netherlands	2008-08-01
1280.12	Staphylococcus aureus	398	Complete	1	2813235	32.92	China
1280.18	Staphylococcus aureus	398	WGS	27	2835359	32.891	USA	2018
1280.24	Staphylococcus aureus	398	WGS	33	2733432	32.7873	Taiwan	2015
1280.18	Staphylococcus aureus	398	WGS	66	2916901	32.9147	Germany	2016
1.42242e+06	Staphylococcus aureus	398	WGS	43	2820011	32.8	Netherlands	2008-12-09
1280.24	Staphylococcus aureus	398	WGS	46	2796496	32.8088	Taiwan	2012
1280.24	Staphylococcus aureus	398	WGS	38	2776821	32.8363	Denmark	2015-09-11
1.42276e+06	Staphylococcus aureus	398	WGS	40	2753151	32.8	Netherlands	2008-10-03
46170.3	Staphylococcus aureus	398	WGS	61	2714681	32.87	France	2013
46170.3	Staphylococcus aureus	398	WGS	25	2698965	32.81	France	2011
46170.3	Staphylococcus aureus	398	WGS	28	2707899	32.81	France	2014
1.4136e+06	Staphylococcus aureus	398	WGS	73	2828933	32.9	Netherlands	2008
1.41359e+06	Staphylococcus aureus	398	WGS	49	2827619	32.8	Netherlands	2007
1.41359e+06	Staphylococcus aureus	398	WGS	35	2768079	32.8	Netherlands	2007
1.41358e+06	Staphylococcus aureus	398	WGS	40	2779874	32.9	Spain
1280.24	Staphylococcus aureus	398	WGS	26	2830169	32.8644	Denmark	2015-07-16
1.42244e+06	Staphylococcus aureus	398	WGS	36	2767785	32.9	Netherlands	2008-08-01
1.42246e+06	Staphylococcus aureus	398	WGS	42	2841342	32.8	Netherlands	2008-08-21
1.42251e+06	Staphylococcus aureus	398	WGS	50	2814152	32.8	Netherlands	2008-12-16
1.42281e+06	Staphylococcus aureus	398	WGS	39	2763023	32.9	Netherlands	2011-04-01
1.42275e+06	Staphylococcus aureus	398	WGS	40	2851204	32.8	Netherlands	2011-04-26
1.42273e+06	Staphylococcus aureus	398	WGS	31	2769338	32.8	Netherlands	2011-04-08
1.42269e+06	Staphylococcus aureus	398	WGS	52	2814897	32.8	Netherlands	2009-11-06
1.42269e+06	Staphylococcus aureus	398	WGS	27	2762066	32.8	Netherlands	2009-10-25
1.42265e+06	Staphylococcus aureus	398	WGS	42	2819882	32.8	Netherlands	2009-08-21
1.42263e+06	Staphylococcus aureus	398	WGS	65	2812810	32.9	Netherlands	2009-08-02
1.4226e+06	Staphylococcus aureus	398	WGS	47	2869029	32.9	Netherlands	2009-05-06
1.42257e+06	Staphylococcus aureus	398	WGS	52	2820052	32.9	Netherlands	2009-04-16
1.42257e+06	Staphylococcus aureus	398	WGS	65	2833385	32.9	Netherlands	2009-04-19
1.42257e+06	Staphylococcus aureus	398	WGS	40	2787063	32.8	Netherlands	2009-04-15
1.42254e+06	Staphylococcus aureus	398	WGS	74	2819681	32.9	Netherlands	2009-02-16
1280.18	Staphylococcus aureus	398	Complete	1	2897874	33.002	Germany	2014-01-07
1280.18	Staphylococcus aureus	398	Complete	1	2904888	33.0032	Germany	2013-10-02
1280.18	Staphylococcus aureus	398	Complete	1	2857311	32.9795	Germany	2008-02-20
1280.22	Staphylococcus aureus	398	WGS	44	2880108	32.88	South Korea	2012-09-18
1280.23	Staphylococcus aureus	398	WGS	41	2813630	32.8288	Australia	2015-08-01
1280.23	Staphylococcus aureus	398	WGS	52	2750246	32.8471	Australia	2015-08-01
1280.23	Staphylococcus aureus	398	WGS	41	2809506	32.8316	Australia	2015-08-01
1280.23	Staphylococcus aureus	398	WGS	53	2786471	32.7941	Australia	2015-08-01
1280.23	Staphylococcus aureus	398	WGS	117	2723876	32.9207	Australia	2015-08-01
1.41356e+06	Staphylococcus aureus	398	WGS	34	2854455	32.8	Germany	2012
1.41354e+06	Staphylococcus aureus	398	WGS	32	2777046	32.8	Germany	2008
1.42276e+06	Staphylococcus aureus	398	WGS	26	2712324	32.8	Netherlands	2008-11-11
1.41353e+06	Staphylococcus aureus	398	WGS	25	2770002	32.8	Netherlands	2010
1.41337e+06	Staphylococcus aureus	398	WGS	54	2798084	32.9	Germany	2012
1.4135e+06	Staphylococcus aureus	398	WGS	49	2850260	32.8	Hong kong	2010
1.41339e+06	Staphylococcus aureus	398	WGS	33	2789427	33	Italy	2009
1.4134e+06	Staphylococcus aureus	398	WGS	31	2759342	32.8	Italy	2011
1280.26	Staphylococcus aureus	398	WGS	139	2823829	32.91	USA	2015
1.41342e+06	Staphylococcus aureus	398	WGS	46	2740455	32.9	Netherlands	2007
1.4135e+06	Staphylococcus aureus	398	WGS	63	2897110	32.9	Germany
1.41344e+06	Staphylococcus aureus	398	WGS	45	2796187	32.9	Netherlands	2008
1.41347e+06	Staphylococcus aureus	398	WGS	42	2827299	32.9	Spain	2009
1.41349e+06	Staphylococcus aureus	398	WGS	60	2834417	32.8	Germany
1.41354e+06	Staphylococcus aureus	398	WGS	53	2779070	32.9	Netherlands	2010
1280.14	Staphylococcus aureus	398	WGS	113	2761815	32.94	USA	2010
1.41347e+06	Staphylococcus aureus	398	WGS	45	2855540	32.9	Spain	2009
1.41349e+06	Staphylococcus aureus	398	WGS	51	2816363	32.8	Belgium	2006
1.41349e+06	Staphylococcus aureus	398	WGS	53	2866379	32.8	Belgium	2006
1280.39	Staphylococcus aureus	398	Complete	1	2715269	32.9697	France	2017
1.41336e+06	Staphylococcus aureus	398	WGS	46	2866943	32.9	Germany	2010
1.41348e+06	Staphylococcus aureus	398	WGS	60	2831203	32.9	Spain	2009
1280.16	Staphylococcus aureus	398	WGS	82	2824389	32.8785	Denmark	2014
1280.16	Staphylococcus aureus	398	WGS	45	2788359	32.8227	Denmark	2014
1.41352e+06	Staphylococcus aureus	398	WGS	52	2792527	32.8	Netherlands	2011
1.41333e+06	Staphylococcus aureus	398	WGS	41	2781833	32.9	Denmark	2011
1.4135e+06	Staphylococcus aureus	398	WGS	59	2826845	32.8	Hong kong	2011
904766	Staphylococcus aureus	398	WGS	40	2665322	32.8
1.41351e+06	Staphylococcus aureus	398	WGS	45	2833656	32.9	Hong kong	2011
1.41352e+06	Staphylococcus aureus	398	WGS	57	2884669	32.9	Germany	2011
1.41334e+06	Staphylococcus aureus	398	WGS	45	2804567	32.9	France
1.41352e+06	Staphylococcus aureus	398	WGS	53	2877850	32.8	Germany	2011
1.41352e+06	Staphylococcus aureus	398	WGS	58	2867523	32.9	Netherlands	2010
1280.18	Staphylococcus aureus	425	WGS	2	2875010	32.8956	United Kingdom	1943
1280.19	Staphylococcus aureus	425	WGS	28	2731923	32.8129	Germany	2014
1280.33	Staphylococcus aureus	425	Complete	2	2803377	32.8249	Canada	2016
1280.19	Staphylococcus aureus	425	Complete	1	2809565	32.8434	Japan	2005
1280.62	Staphylococcus aureus	425	WGS	24	2723406	32.85	United Kingdom	1998
1280.18	Staphylococcus aureus	425	WGS	2	2888795	32.8113
1280.18	Staphylococcus aureus	425	WGS	2	2861232	32.91		1900-1945
1280.15	Staphylococcus aureus	425	WGS	35	2762760	32.72
1280.16	Staphylococcus aureus	425	WGS	3	2747755	32.792		2009-07-20
1280.18	Staphylococcus aureus	425	WGS	3	2922054	32.8913		1900-1965
1280.99	Staphylococcus aureus	425	WGS	18	2788834	32.68
1280.15	Staphylococcus aureus	425	WGS	20	2815948	32.67	Germany	2013-12-02
1280.18	Staphylococcus aureus	425	WGS	2	2874678	32.8721		1900-1965
1280.15	Staphylococcus aureus	425	WGS	44	2717773	32.77
1280.36	Staphylococcus aureus	425	WGS	58	2813682	32.6544	Italy	2019
1280.18	Staphylococcus aureus	425	WGS	103	2810677	32.6333
1280.16	Staphylococcus aureus	425	WGS	18	2714159	32.6853	Netherlands	2015-02-05
1280.31	Staphylococcus aureus	425	Complete	1	2738766	32.9034	Jersey	2015-2019
1280.31	Staphylococcus aureus	425	Complete	1	2726471	32.9305	Jersey	2015-2019
1280.33	Staphylococcus aureus	425	WGS	55	2792427	32.629	India	2014-06-15
1280.13	Staphylococcus aureus	425	WGS	14	2718583	32.82	United Kingdom	2009
1280.41	Staphylococcus aureus	425	WGS	56	2803113	32.7044	China	2017-10-15
1280.17	Staphylococcus aureus	425	WGS	77	2879762	32.652	Italy	2014-09-01
1280.17	Staphylococcus aureus	425	Complete	1	2818899	32.8732	Sweden	1900-1933
1280.17	Staphylococcus aureus	425	WGS	39	2854448	32.6785	Italy	2013-03-01
1.39248e+06	Staphylococcus aureus	425	Complete	1	2736560	32.8
1280.13	Staphylococcus aureus	425	WGS	71	2773540	32.71	USA	2014-09-19
1280.17	Staphylococcus aureus	425	WGS	109	2797964	32.7328	Italy	2015-05-01
1280.17	Staphylococcus aureus	425	WGS	82	2813625	32.7119	Italy	2015-09-01
1280.12	Staphylococcus aureus	425	WGS	82	2774539	32.67	USA	2014-11-18
1280.16	Staphylococcus aureus	425	WGS	72	2772057	32.7505	Denmark	2014
1280.34	Staphylococcus aureus	425	WGS	39	2710124	32.7654	Finland	2016
1280.3	Staphylococcus aureus	425	WGS	66	2667528	32.6898	United Kingdom	2018
1280.34	Staphylococcus aureus	425	WGS	35	2754248	32.8036	Finland	2016
1280.4	Staphylococcus aureus	425	WGS	50	2784959	32.7841	Russia	2019-08-22
1280.35	Staphylococcus aureus	425	WGS	50	2872592	32.6966	Canada	2017
1280.42	Staphylococcus aureus	425	WGS	25	2776787	32.7014	China	2019
1280.42	Staphylococcus aureus	425	WGS	26	2812362	32.7116	China	2019
1280.42	Staphylococcus aureus	425	WGS	30	2779955	32.6782	China	2019
1280.42	Staphylococcus aureus	425	WGS	52	2701041	32.7724	China	2019
1280.42	Staphylococcus aureus	425	WGS	25	2761560	32.7122	China	2019
1.38112e+06	Staphylococcus aureus	425	WGS	20	2868388	32.7	USA	1947
1280.42	Staphylococcus aureus	425	WGS	28	2747904	32.7395	China	2019
1281	Staphylococcus aureus	425	WGS	41	2829109	32.73
1280.16	Staphylococcus aureus	425	WGS	18	2713523	32.6855	Netherlands	2015-01-16
1280.34	Staphylococcus aureus	425	WGS	15	2717344	32.6945	Finland	2016
1280.41	Staphylococcus aureus	425	WGS	62	2776342	32.7952	China	2017-11-08
985006	Staphylococcus aureus	425	Complete	2	2753827	32.96
1280.22	Staphylococcus aureus	425	WGS	92	2831380	32.6426		2015-07-13
1280.38	Staphylococcus aureus	425	Complete	1	2776617	32.8723	Germany	2018
1280.22	Staphylococcus aureus	425	WGS	66	2831522	32.6554		2016-12-28
1280.22	Staphylococcus aureus	425	WGS	129	2831484	32.6577		2017-06-22
1280.26	Staphylococcus aureus	425	WGS	82	2751939	32.7898	USA	2015
904745	Staphylococcus aureus	425	WGS	66	2783499	32.6
1280.26	Staphylococcus aureus	425	WGS	135	2686040	32.945	USA	2015
1280.39	Staphylococcus aureus	425	WGS	44	2744839	32.7724	Belgium	2016
1280.26	Staphylococcus aureus	425	WGS	93	2868901	32.6036	USA	2010
1280.24	Staphylococcus aureus	425	WGS	107	2883331	32.7147	Argentina	2013
1280.26	Staphylococcus aureus	425	WGS	108	2760572	32.7787	USA	2016
1280.91	Staphylococcus aureus	425	WGS	29	2711772	32.7	USA	2010
1280.11	Staphylococcus aureus	425	WGS	106	2772534	32.74	United Kingdom	2012
1280.22	Staphylococcus aureus	425	WGS	54	2835256	32.6414		2016-06-22
1280.24	Staphylococcus aureus	425	Complete	1	2760735	32.8628
1280.36	Staphylococcus aureus	425	WGS	31	2726982	32.7561	Germany	2018-01-10
1280.24	Staphylococcus aureus	425	WGS	34	2713317	32.6904	Russia	2018
46170.2	Staphylococcus aureus	425	WGS	53	2642470	32.79	Italy	2012-04-03
1280.11	Staphylococcus aureus	425	WGS	69	2740279	32.81	United Kingdom	2012
1280.81	Staphylococcus aureus	425	WGS	43	2753595	32.72
1280.11	Staphylococcus aureus	425	WGS	60	2696773	32.78
1280.11	Staphylococcus aureus	425	WGS	70	2748139	32.81	United Kingdom	2012
1280.11	Staphylococcus aureus	425	WGS	34	2704631	32.81	United Kingdom	2012
1.23648e+06	Staphylococcus aureus	425	WGS	100	2604446	32.7	Sudan	2005
1280.11	Staphylococcus aureus	425	WGS	71	2751509	32.82	United Kingdom	2012
1280.9	Staphylococcus aureus	425	WGS	28	2750065	32.7	USA	2009
1280.11	Staphylococcus aureus	425	WGS	30	2715359	32.82	United Kingdom	2012
1280.91	Staphylococcus aureus	425	WGS	29	2710773	32.69	USA	2004
1280.22	Staphylococcus aureus	425	WGS	119	2826315	32.6666		2017-01-17
1280.38	Staphylococcus aureus	425	Complete	1	2868485	32.9671	Germany	2016
72759.2	Staphylococcus aureus	425	Complete	1	2755024	32.7354	Spain	1981-1982
1280.39	Staphylococcus aureus	425	WGS	33	2715371	32.6949	Norway	2016
1280.39	Staphylococcus aureus	425	WGS	112	2759049	32.6995	Belgium	2016
1280.11	Staphylococcus aureus	425	WGS	25	2703868	32.81	United Kingdom	2012
1280.39	Staphylococcus aureus	425	WGS	35	2714997	32.6932	Belgium	2016
904733	Staphylococcus aureus	425	WGS	38	2746038	32.6709
1280.11	Staphylococcus aureus	425	WGS	17	2727678	32.75	Thailand	2015
1280.11	Staphylococcus aureus	425	WGS	40	2680814	32.72	United Kingdom	2012
1280.21	Staphylococcus aureus	425	Complete	1	2794042	32.8874	France
585155	Staphylococcus aureus	425	WGS	13	2807924	32.7
1280.19	Staphylococcus aureus	425	WGS	47	2740662	32.6967	Australia	2015-09-24
1280.94	Staphylococcus aureus	425	WGS	51	2713237	32.71
1280.39	Staphylococcus aureus	425	Complete	1	2810033	32.8342
1280.39	Staphylococcus aureus	425	Complete	2	2776946	32.8079
46170.1	Staphylococcus aureus	425	WGS	74	2811023	32.82	USA	1965
1280.26	Staphylococcus aureus	425	WGS	114	2837688	32.7751	Colombia	2018
585152	Staphylococcus aureus	425	WGS	31	2829512	32.7
1280.85	Staphylococcus aureus	425	WGS	12	2682734	32.73
1280.37	Staphylococcus aureus	425	WGS	65	2788452	32.7371	Spain	2017-06-29
1280.26	Staphylococcus aureus	425	WGS	140	2731632	32.86	USA	2015
1280.26	Staphylococcus aureus	425	WGS	103	2739512	32.82	USA	2007
1280.19	Staphylococcus aureus	425	Complete	1	2750532	32.9661	United Kingdom	2007
1280.17	Staphylococcus aureus	45	WGS	13	2730909	32.7633	Italy	2016-03-01
1.40266e+06	Staphylococcus aureus	45	WGS	46	2804139	32.8	USA	2004
1280.39	Staphylococcus aureus	45	WGS	22	2758418	32.7826	Australia	2014-05-05
1280.17	Staphylococcus aureus	45	WGS	29	2703215	32.7943	Italy	2016-01-01
1280.37	Staphylococcus aureus	45	WGS	30	2711046	32.7659	Spain	2017-07-26
1280.1	Staphylococcus aureus	45	WGS	13	2738506	32.82	USA	2010
1.40278e+06	Staphylococcus aureus	45	WGS	53	2808074	32.8	USA	2004
1280.39	Staphylococcus aureus	45	WGS	55	2774681	32.816	Australia	2015-02-04
1280.84	Staphylococcus aureus	45	WGS	28	2695271	32.81
1280.37	Staphylococcus aureus	45	WGS	47	2749698	32.7292	Spain	2016-02-25
1280.24	Staphylococcus aureus	45	Complete	1	2804489	32.9462
1280.98	Staphylococcus aureus	45	WGS	29	2744228	32.83
1280.39	Staphylococcus aureus	45	Complete	1	2700946	32.9437	USA	2021
1280.25	Staphylococcus aureus	45	WGS	44	2776016	32.7889	United Kingdom	2012-2013
1280.89	Staphylococcus aureus	45	WGS	8	2687918	32.77	USA	2009
1280.85	Staphylococcus aureus	45	WGS	26	2709103	32.84
1280.26	Staphylococcus aureus	45	WGS	78	2744929	32.8551	Colombia	2018
1280.16	Staphylococcus aureus	45	WGS	21	2719612	32.7615	Ghana	2014-2015
1280.89	Staphylococcus aureus	45	WGS	9	2707747	32.78	USA	2009
1280.26	Staphylococcus aureus	45	WGS	25	2702322	32.754	Ireland	2012-2014
1280.26	Staphylococcus aureus	45	WGS	31	2737260	32.815	Ireland	2012-2014
1280.16	Staphylococcus aureus	45	WGS	65	2796784	32.7911	Denmark	2014
1280.16	Staphylococcus aureus	45	WGS	28	2756736	32.7805	Denmark	2014
1280.49	Staphylococcus aureus	45	WGS	33	2732119	32.88	USA	2010-10-21
1280.9	Staphylococcus aureus	45	WGS	21	2822866	32.69	USA	2010
1280.26	Staphylococcus aureus	45	WGS	27	2729399	32.7958	Ireland	2012-2014
1280.16	Staphylococcus aureus	45	WGS	46	2753514	32.7575	Denmark	2014
1280.39	Staphylococcus aureus	45	WGS	32	2789528	32.8188	Australia	2015-07-29
1280.49	Staphylococcus aureus	45	WGS	56	2833904	32.83	USA	2011-01-29
1280.15	Staphylococcus aureus	45	WGS	13	2695563	32.8	Italy	2016-01-05
1280.84	Staphylococcus aureus	45	WGS	30	2704661	32.79
1280.14	Staphylococcus aureus	45	WGS	106	2874342	32.94	USA	2015
1280.84	Staphylococcus aureus	45	WGS	27	2724959	32.77
1280.26	Staphylococcus aureus	45	WGS	24	2756287	32.7943	Ireland	2012-2014
1280.31	Staphylococcus aureus	45	WGS	40	2768568	32.7808	Germany	2017
1280.9	Staphylococcus aureus	45	WGS	19	2726317	32.7	USA	2010
1280.88	Staphylococcus aureus	45	WGS	27	2722338	32.75
1.21373e+06	Staphylococcus aureus	45	WGS	22	2799461	32.8	USA	2004
1280.9	Staphylococcus aureus	45	WGS	20	2733637	32.78	USA	2009
1280.25	Staphylococcus aureus	45	WGS	34	2784709	32.7817	United Kingdom	2012-2013
1280.9	Staphylococcus aureus	45	WGS	20	2731982	32.77	USA	2009
1280.17	Staphylococcus aureus	45	WGS	17	2750252	32.7016	Italy	2015-04-01
1280.16	Staphylococcus aureus	45	WGS	80	2846802	32.7871	Denmark	2014
553583	Staphylococcus aureus	45	WGS	40	2731263	32.8
1280.16	Staphylococcus aureus	45	WGS	5	2804713	32.8977		2002-03-11
1280.36	Staphylococcus aureus	45	Complete	2	2793131	32.9906	Germany	2018-07-23
46170.1	Staphylococcus aureus	45	WGS	52	2870615	32.8656	Taiwan	2017
1280.3	Staphylococcus aureus	45	WGS	44	2786213	32.7375	United Kingdom	2018
1280.3	Staphylococcus aureus	45	WGS	73	2785831	32.7595	United Kingdom	2018
1280.3	Staphylococcus aureus	45	WGS	34	2658501	32.7034	United Kingdom	2018
1280.35	Staphylococcus aureus	45	WGS	18	2754155	32.782	USA	2014-02-14
1280.29	Staphylococcus aureus	45	WGS	50	2737239	32.7995	USA
1.32366e+06	Staphylococcus aureus	45	Complete	2	2875156	32.9631
1280.3	Staphylococcus aureus	45	WGS	45	2759401	32.7406	United Kingdom	2018
1280.11	Staphylococcus aureus	45	WGS	20	2780878	32.75	Thailand	2015
1280.99	Staphylococcus aureus	45	WGS	38	2745840	32.74
1280.92	Staphylococcus aureus	45	WGS	13	2740913	32.74	USA	2010
1280.18	Staphylococcus aureus	45	WGS	40	2664018	32.8076
46170.1	Staphylococcus aureus	45	WGS	34	2780216	32.8003	Taiwan	2017
1280.92	Staphylococcus aureus	45	WGS	12	2721303	32.82	USA	2010
1280.3	Staphylococcus aureus	45	WGS	57	2816287	32.7364	United Kingdom	2018
1280.3	Staphylococcus aureus	45	WGS	32	2740548	32.7488	United Kingdom	2018
1280.35	Staphylococcus aureus	45	WGS	22	2711347	32.8277	USA	2010-10-19
1280.73	Staphylococcus aureus	45	WGS	70	2888636	32.86	USA	2005
1280.99	Staphylococcus aureus	45	WGS	28	2686842	32.77
1280.36	Staphylococcus aureus	45	Complete	2	2873258	32.8781	Germany	2019-02-06
46170.2	Staphylococcus aureus	45	Complete	2	2889613	32.83	Switzerland	1998
1280.4	Staphylococcus aureus	45	WGS	13	2768631	32.7474
1280.73	Staphylococcus aureus	45	WGS	53	2839037	32.78	USA	2005
1280.39	Staphylococcus aureus	45	Complete	2	2745885	32.8972
1280.18	Staphylococcus aureus	45	WGS	28	2711155	32.8436
1280.35	Staphylococcus aureus	45	WGS	21	2746252	32.76	USA	2012-03-22
1280.18	Staphylococcus aureus	45	WGS	20	2678048	32.8091
1280.6	Staphylococcus aureus	45	WGS	42	2788720	32.79		2009
1280.39	Staphylococcus aureus	45	Complete	3	2775445	32.8493
1280.13	Staphylococcus aureus	45	WGS	72	2768646	32.77	USA	2014-11-28
1280.3	Staphylococcus aureus	45	WGS	41	2788972	32.7466	United Kingdom	2018
1280.19	Staphylococcus aureus	45	WGS	42	2769595	32.8371	USA	2017-05-25
1280.34	Staphylococcus aureus	45	WGS	17	2712045	32.8334	USA	2018-05-31
1280.3	Staphylococcus aureus	45	WGS	61	2815276	32.7076	United Kingdom	2018
1280.97	Staphylococcus aureus	45	WGS	29	2725842	32.8
1280.83	Staphylococcus aureus	45	WGS	22	2755776	32.8
1280.19	Staphylococcus aureus	45	WGS	71	2746321	32.761	Australia	2015-07-15
1280.27	Staphylococcus aureus	45	WGS	24	2737726	32.7348	Cape Verde	2013
1280.82	Staphylococcus aureus	45	WGS	23	2755413	32.78
1.42988e+06	Staphylococcus aureus	45	WGS	85	2820055	32.9	Jordan	2009
1280.3	Staphylococcus aureus	45	WGS	37	2745271	32.7343	United Kingdom	2018
1.38846e+06	Staphylococcus aureus	45	WGS	55	2773647	32.8	USA	2004
1280.36	Staphylococcus aureus	45	WGS	61	2742192	32.8453	Germany	2018-09-17
1280.82	Staphylococcus aureus	45	WGS	24	2715859	32.76
1280.82	Staphylococcus aureus	45	WGS	26	2730710	32.74
1280.3	Staphylococcus aureus	45	WGS	47	2762604	32.6581	United Kingdom	2018
46170.1	Staphylococcus aureus	45	WGS	43	2848582	32.8059	Taiwan	2010
1280.3	Staphylococcus aureus	45	WGS	36	2624226	32.7245	United Kingdom	2018
46170.1	Staphylococcus aureus	45	WGS	46	2801277	32.8014	Taiwan	2017
1280.18	Staphylococcus aureus	45	WGS	38	2760930	32.8241
1280.74	Staphylococcus aureus	45	WGS	23	2724220	32.75
1280.82	Staphylococcus aureus	45	WGS	30	2762984	32.8
1280.3	Staphylococcus aureus	45	WGS	40	2742674	32.7069	United Kingdom	2018
1280.36	Staphylococcus aureus	45	WGS	18	2783106	32.7582	Italy	2018
46170.1	Staphylococcus aureus	59	Complete	1	2860303	32.9317	South Korea	2017
1280.34	Staphylococcus aureus	59	WGS	135	2751505	32.7585	USA	2015
1280.33	Staphylococcus aureus	59	WGS	47	2771177	32.7313	China	2019-04-12
1280.41	Staphylococcus aureus	59	WGS	74	2787627	32.743	China	2017-11-05
1.41721e+06	Staphylococcus aureus	59	WGS	51	2778133	32.8	USA	2012
1280.34	Staphylococcus aureus	59	WGS	39	2718413	32.7284	USA	2018-05-24
1280.39	Staphylococcus aureus	59	Complete	2	2814166	32.8406	China	2019-05-29
1.41842e+06	Staphylococcus aureus	59	WGS	51	2778355	32.8		2013
1280.12	Staphylococcus aureus	59	WGS	59	2719640	32.74	USA	2014-12-03
1280.12	Staphylococcus aureus	59	WGS	61	2734509	32.73	USA	2014-09-09
1280.33	Staphylococcus aureus	59	WGS	40	2753717	32.7099	China	2019-09-21
1280.39	Staphylococcus aureus	59	Complete	2	2754396	32.8156
1280.12	Staphylococcus aureus	59	WGS	96	2747258	32.68	USA	2014-12-29
1280.35	Staphylococcus aureus	59	WGS	43	2756325	32.7782	USA	2008-07-10
1280.38	Staphylococcus aureus	59	Complete	2	2768876	32.8726	South Korea	2009-09-01
1280.34	Staphylococcus aureus	59	WGS	120	2775401	32.654	USA	2015
1280.42	Staphylococcus aureus	59	WGS	106	2783931	32.7274	Japan	2018
1280.15	Staphylococcus aureus	59	Complete	1	2831958	32.9	China	2016-08-08
1280.33	Staphylococcus aureus	59	WGS	92	2769668	32.7832	USA	2020
1280.12	Staphylococcus aureus	59	WGS	56	2749618	32.79	USA	2014-12-17
1280.41	Staphylococcus aureus	59	WGS	37	2761938	32.7596	China
1280.89	Staphylococcus aureus	59	WGS	27	2704236	32.73	USA	2010
1280.3	Staphylococcus aureus	59	WGS	88	2754248	32.6802	United Kingdom	2018
1280.21	Staphylococcus aureus	59	Complete	1	2695389	32.9059	France	2018
1280.21	Staphylococcus aureus	59	WGS	44	2781074	32.7674	China	2015-08-15
1280.22	Staphylococcus aureus	59	WGS	96	2665745	32.7601	Switzerland	2004
1280.79	Staphylococcus aureus	59	WGS	45	2678228	32.68
1280.22	Staphylococcus aureus	59	WGS	51	2769666	32.7636	China	2018-03-24
1280.22	Staphylococcus aureus	59	Complete	2	2870812	32.836	USA
1280.23	Staphylococcus aureus	59	WGS	53	2752718	32.7645	China	2017
1280.24	Staphylococcus aureus	59	Complete	2	2848476	32.8607	China	2016-04-02
1280.24	Staphylococcus aureus	59	WGS	64	2799569	32.7799	China	2015-09-26
1280.24	Staphylococcus aureus	59	WGS	62	2791432	32.9052	China	2015-07-30
1280.24	Staphylococcus aureus	59	WGS	64	2759062	32.7436	China	2015-12-05
1280.82	Staphylococcus aureus	59	WGS	50	2722253	32.74
1280.24	Staphylococcus aureus	59	WGS	69	2788351	32.9604	China	2015-12-11
1280.17	Staphylococcus aureus	59	WGS	37	2761903	32.741	China	2015-07-01
1280.24	Staphylococcus aureus	59	WGS	60	2783773	32.7391	China	2015-09-30
1280.24	Staphylococcus aureus	59	WGS	86	2829396	32.7768	China	2015-05-22
1280.31	Staphylococcus aureus	59	WGS	54	2817327	32.7443	USA	2017-04-17
1280.31	Staphylococcus aureus	59	WGS	74	2706963	32.839	USA	2017-02-20
1280.24	Staphylococcus aureus	59	WGS	70	2817395	32.7759	China	2015-12-13
1280.29	Staphylococcus aureus	59	WGS	59	2706868	32.7241	USA
1280.21	Staphylococcus aureus	59	WGS	73	2767869	32.7289	China	2018-02-21
1280.21	Staphylococcus aureus	59	WGS	54	2773676	32.7185	China	2018-02-19
1280.21	Staphylococcus aureus	59	WGS	68	2810825	32.7295	China	2018-02-12
1280.3	Staphylococcus aureus	59	WGS	74	2720275	32.6799	United Kingdom	2018
1280.3	Staphylococcus aureus	59	WGS	82	2649568	32.6839	United Kingdom	2018
1281	Staphylococcus aureus	59	WGS	47	2645129	32.78
1280.99	Staphylococcus aureus	59	WGS	48	2684808	32.72
1280.3	Staphylococcus aureus	59	WGS	69	2767207	32.7009	United Kingdom	2018
1280.72	Staphylococcus aureus	59	WGS	90	2744381	32.67	China	2013-03-25
1280.3	Staphylococcus aureus	59	WGS	75	2724557	32.6685	United Kingdom	2018
1280.3	Staphylococcus aureus	59	WGS	92	2739914	32.6362	United Kingdom	2018
1280.99	Staphylococcus aureus	59	WGS	57	2676364	32.73
1280.83	Staphylococcus aureus	59	WGS	46	2740208	32.73
1280.3	Staphylococcus aureus	59	WGS	76	2738816	32.6654	United Kingdom	2018
1280.99	Staphylococcus aureus	59	WGS	92	2687420	32.82
1280.3	Staphylococcus aureus	59	WGS	87	2754886	32.6473	United Kingdom	2018
1280.3	Staphylococcus aureus	59	WGS	81	2764076	32.692	United Kingdom	2018
1280.3	Staphylococcus aureus	59	WGS	90	2779250	32.6438	United Kingdom	2018
1280.98	Staphylococcus aureus	59	WGS	46	2692445	32.73
1280.3	Staphylococcus aureus	59	WGS	72	2719270	32.6576	United Kingdom	2018
1280.3	Staphylococcus aureus	59	WGS	84	2772645	32.6738	United Kingdom	2018
1280.3	Staphylococcus aureus	59	WGS	77	2712232	32.6494	United Kingdom	2018
1280.3	Staphylococcus aureus	59	WGS	83	2712754	32.6528	United Kingdom	2018
1280.3	Staphylococcus aureus	59	WGS	74	2748586	32.6442	United Kingdom	2018
1280.24	Staphylococcus aureus	59	WGS	90	2769384	32.7605	Taiwan	2010-05-18
1280.24	Staphylococcus aureus	59	WGS	42	2766659	32.7227	China	2015-06-08
1280.17	Staphylococcus aureus	59	WGS	50	2742549	32.777	China	2015-07-01
1280.24	Staphylococcus aureus	59	WGS	89	2847932	32.8431	Taiwan	2011-03-07
1280.24	Staphylococcus aureus	59	WGS	78	2767451	32.8811	Taiwan	2005-12-06
1280.24	Staphylococcus aureus	59	WGS	101	2765080	33.0206	China	2018-04-28
1280.24	Staphylococcus aureus	59	Complete	4	2832410	32.8346	China	2018-01-25
1.41082e+06	Staphylococcus aureus	59	WGS	64	2812341	32.6	USA	2011
1280.25	Staphylococcus aureus	59	WGS	55	2759425	32.6982	United Kingdom	2012-2013
1280.24	Staphylococcus aureus	59	WGS	74	2798353	32.7592	Taiwan	2005-02-05
1280.17	Staphylococcus aureus	59	WGS	45	2762401	32.742	China	2015-07-01
1280.25	Staphylococcus aureus	59	WGS	60	2768685	32.6651	United Kingdom	2012-2013
1280.16	Staphylococcus aureus	59	WGS	69	2760969	32.7347	Denmark	2014
1280.25	Staphylococcus aureus	59	WGS	51	2679317	32.7128	United Kingdom	2012-2013
1280.32	Staphylococcus aureus	59	WGS	29	2689196	32.7293	France	2017-02-01
1280.9	Staphylococcus aureus	59	WGS	24	2686360	32.7	USA	2010
1280.89	Staphylococcus aureus	59	WGS	26	2686359	32.69	USA	2010
1.41091e+06	Staphylococcus aureus	59	WGS	62	2721173	32.7		2013
1280.24	Staphylococcus aureus	59	WGS	88	2807884	32.8215	Taiwan	2000-10-12
1280.18	Staphylococcus aureus	59	WGS	45	2765063	32.7116
1280.24	Staphylococcus aureus	59	WGS	72	2763788	32.7922	Taiwan	2011-04-24
1280.24	Staphylococcus aureus	59	WGS	82	2831805	32.7839	Taiwan	2000-10-27
1280.26	Staphylococcus aureus	59	WGS	65	2772059	32.7397	China	2013-08-31
1280.26	Staphylococcus aureus	59	WGS	54	2732781	32.7569	China	2013-10-15
1280.26	Staphylococcus aureus	59	WGS	82	2811906	32.7703	China	2014-05-06
1280.26	Staphylococcus aureus	59	WGS	85	2826022	32.749	China	2016-05-04
1280.17	Staphylococcus aureus	59	WGS	39	2738754	32.7373	China	2015-07-01
1280.26	Staphylococcus aureus	59	WGS	70	2824417	32.7913	China	2017-11-29
1280.26	Staphylococcus aureus	59	WGS	70	2808907	32.7218	China	2012-02-17
1280.17	Staphylococcus aureus	59	WGS	81	2811931	32.7398	Italy	2015-06-01
1280.26	Staphylococcus aureus	59	WGS	72	2813183	32.7699	China	2016-04-07
1280.24	Staphylococcus aureus	59	WGS	62	2781559	32.7261	USA
1280.26	Staphylococcus aureus	59	WGS	66	2764032	32.7361	China	2012-09-23
1.15703e+06	Staphylococcus aureus	5A	WGS	18	2865317	32.8	USA	2003
1280.35	Staphylococcus aureus	5A	WGS	30	2760568	32.7345	USA	2017-09-19
931434	Staphylococcus aureus	5A	WGS	16	2940706	32.7	USA	1994-2003
1.15846e+06	Staphylococcus aureus	5A	WGS	12	2806880	32.8	USA	2004
1280.39	Staphylococcus aureus	5A	WGS	89	2850663	32.7564	China	2018-11-21
1280.39	Staphylococcus aureus	5A	WGS	134	2896673	32.7399	China	2018-08-26
1280.39	Staphylococcus aureus	5A	WGS	86	2864090	32.7923	China	2018-08-01
1280.38	Staphylococcus aureus	5A	WGS	80	2700495	32.6905	China	2018-03-18
1280.38	Staphylococcus aureus	5A	WGS	91	2843463	32.7491	China	2020-05-18
1.16927e+06	Staphylococcus aureus	5A	WGS	26	2812214	32.8		2004
1280.92	Staphylococcus aureus	5A	WGS	16	2843671	32.74	USA	2004
904792	Staphylococcus aureus	5A	WGS	49	2811317	32.7	Iraq	2008-09-16
1280.73	Staphylococcus aureus	5A	WGS	106	2969631	32.72	USA	2005
1.16927e+06	Staphylococcus aureus	5A	WGS	37	2934570	32.9		2004
1280.19	Staphylococcus aureus	5A	WGS	100	2867552	32.7137	Greece	2014
1.21373e+06	Staphylococcus aureus	5A	WGS	19	2891073	32.9	USA	2004
1280.19	Staphylococcus aureus	5A	WGS	37	2784304	32.6988	USA	2012-01-25
1280.19	Staphylococcus aureus	5A	WGS	54	2702509	32.7583	USA	2018
1280.19	Staphylococcus aureus	5A	WGS	50	2742955	32.7765	USA	2018
1.22492e+06	Staphylococcus aureus	5A	WGS	28	2910537	32.9	USA	2003
553577	Staphylococcus aureus	5A	WGS	98	2968236	32.84
1.22492e+06	Staphylococcus aureus	5A	WGS	28	2926881	32.9	USA	2003
1280.24	Staphylococcus aureus	5A	Complete	2	2897814	32.8564
1280.36	Staphylococcus aureus	5A	WGS	44	2868110	32.7326	Thailand	2017-07-01
1.30378e+06	Staphylococcus aureus	5A	WGS	27	2887416	32.9
1280.19	Staphylococcus aureus	5A	WGS	2	2897350	32.8974
1.40971e+06	Staphylococcus aureus	5A	WGS	23	2942466	32.9	USA
1.39372e+06	Staphylococcus aureus	5A	WGS	40	2868735	32.8	USA	2004
1.40965e+06	Staphylococcus aureus	5A	WGS	20	2792922	32.8	USA
1.39806e+06	Staphylococcus aureus	5A	WGS	58	2858424	32.8	USA	2004
1.39806e+06	Staphylococcus aureus	5A	WGS	55	2887016	32.8	USA	2004
1.39806e+06	Staphylococcus aureus	5A	WGS	50	2859046	32.85	USA	2004-07-15
1.39805e+06	Staphylococcus aureus	5A	WGS	56	2854573	32.8	USA	2004
1280.34	Staphylococcus aureus	5A	WGS	66	2883803	32.78	Malaysia	2012-05-04
1280.34	Staphylococcus aureus	5A	WGS	27	2820234	32.7847	USA	2006-04-27
1.41156e+06	Staphylococcus aureus	5A	WGS	59	2831823	32.8	USA
1.40966e+06	Staphylococcus aureus	5A	WGS	42	2870785	32.8	USA
1280.34	Staphylococcus aureus	5A	WGS	26	2727047	32.769	USA	2018-04-13
1.41083e+06	Staphylococcus aureus	5A	WGS	83	2835474	32.8	USA	2011
1.39371e+06	Staphylococcus aureus	5A	WGS	48	2875042	32.8	USA	2004
1.39202e+06	Staphylococcus aureus	5A	WGS	42	2868066	32.8	USA	2004
1280.34	Staphylococcus aureus	5A	WGS	31	2823296	32.752	USA	2018-01-18
1.41157e+06	Staphylococcus aureus	5A	WGS	64	2842852	32.8	USA
1.41708e+06	Staphylococcus aureus	5A	WGS	59	2859235	32.8	USA	2012
1.38817e+06	Staphylococcus aureus	5A	WGS	71	2889543	32.8	USA	2003
1.4026e+06	Staphylococcus aureus	5A	WGS	31	2901064	32.9	USA	2004
1.40941e+06	Staphylococcus aureus	5A	WGS	20	2889664	32.8	USA
1.40391e+06	Staphylococcus aureus	5A	WGS	90	2833792	32.8	USA	2004
1.40386e+06	Staphylococcus aureus	5A	WGS	16	2893111	32.8	USA	2004
1.40277e+06	Staphylococcus aureus	5A	WGS	61	2914630	32.8	USA	2004
1.40276e+06	Staphylococcus aureus	5A	WGS	66	2910006	32.9	USA	2004
1.40274e+06	Staphylococcus aureus	5A	WGS	46	2884006	32.8	USA	2004
1.40272e+06	Staphylococcus aureus	5A	WGS	35	2866664	32.8	USA	2004
1.4027e+06	Staphylococcus aureus	5A	WGS	52	2881441	32.8	USA	2004
1.4027e+06	Staphylococcus aureus	5A	WGS	37	2931413	32.9	USA	2004
1.40269e+06	Staphylococcus aureus	5A	WGS	41	2882663	32.8	USA	2004
1.40264e+06	Staphylococcus aureus	5A	WGS	43	2902150	32.8	USA	2004
1.40261e+06	Staphylococcus aureus	5A	WGS	32	2915050	32.9	USA	2004
1.41155e+06	Staphylococcus aureus	5A	WGS	50	2820975	32.8	USA
1280.31	Staphylococcus aureus	5A	WGS	43	2900012	32.7636	USA	2017-01-12
1280.34	Staphylococcus aureus	5A	WGS	60	2855492	32.7124	USA	2015
1.41159e+06	Staphylococcus aureus	5A	WGS	57	2831419	32.8	USA
1.40958e+06	Staphylococcus aureus	5A	WGS	37	2873663	32.9	USA
1.38871e+06	Staphylococcus aureus	5A	WGS	30	2878824	32.9	USA	2004
1.38865e+06	Staphylococcus aureus	5A	WGS	43	2862182	32.8	USA	2004
1.38834e+06	Staphylococcus aureus	5A	WGS	68	2918429	32.9	USA	2003
1.41268e+06	Staphylococcus aureus	5A	WGS	39	2892784	32.8	USA	2012
1.42223e+06	Staphylococcus aureus	5A	WGS	25	2947795	32.9	USA	2007
1280.16	Staphylococcus aureus	5A	WGS	93	2830087	32.7687	Guatemala	2012
1280.48	Staphylococcus aureus	5A	WGS	3	2903280	32.88	Japan
1.42226e+06	Staphylococcus aureus	5A	WGS	8	2885710	32.9	USA	2007
1.41266e+06	Staphylococcus aureus	5A	WGS	56	2891601	32.8	USA	2012
1.38826e+06	Staphylococcus aureus	5A	WGS	61	2894006	32.8	USA	2003
1280.16	Staphylococcus aureus	5A	WGS	74	2840439	32.7477	Denmark	2014
1.41073e+06	Staphylococcus aureus	5A	WGS	73	2834402	32.8	USA	2011
1.41271e+06	Staphylococcus aureus	5A	WGS	66	2930163	32.7	USA	2012
1.38825e+06	Staphylococcus aureus	5A	WGS	49	2871716	32.8	USA	2003
1.38818e+06	Staphylococcus aureus	5A	WGS	49	2871745	32.8	USA	2003
1.41272e+06	Staphylococcus aureus	5A	WGS	53	2793603	32.8	USA	2012
1.40978e+06	Staphylococcus aureus	5A	WGS	26	2798695	32.8	USA
1.38835e+06	Staphylococcus aureus	5A	WGS	64	2914963	32.8	USA	2003
1.41266e+06	Staphylococcus aureus	5A	WGS	70	2879019	32.8	USA	2012
1.40978e+06	Staphylococcus aureus	5A	WGS	25	2901423	32.9	USA
1.42184e+06	Staphylococcus aureus	5A	WGS	70	2917013	32.8	USA	2012
1.42189e+06	Staphylococcus aureus	5A	WGS	84	2890623	32.7	USA	2012
1.40969e+06	Staphylococcus aureus	5A	WGS	19	2877095	32.8	USA
1.38845e+06	Staphylococcus aureus	5A	WGS	60	2905133	32.8	USA	2004
1.38844e+06	Staphylococcus aureus	5A	WGS	71	2919930	32.9	USA	2004
1.38841e+06	Staphylococcus aureus	5A	WGS	70	2899580	32.8	USA	2004
1.40972e+06	Staphylococcus aureus	5A	WGS	21	2911459	32.8	USA
1.41263e+06	Staphylococcus aureus	5A	WGS	45	2838436	32.8	USA	2012
1.41265e+06	Staphylococcus aureus	5A	WGS	34	2855704	32.7	USA	2012
1.42214e+06	Staphylococcus aureus	5A	WGS	10	2861479	32.9	USA	2007
1.38841e+06	Staphylococcus aureus	5A	WGS	64	2910568	32.9	USA	2004
1.42215e+06	Staphylococcus aureus	5A	WGS	29	2935906	32.9	USA	2005
1280.12	Staphylococcus aureus	5A	WGS	45	2776164	32.76	USA	2015-04-06
1.38837e+06	Staphylococcus aureus	5A	WGS	54	2876465	32.8	USA	2004
1.4222e+06	Staphylococcus aureus	5A	WGS	24	2873175	32.8	USA	1999
1.38868e+06	Staphylococcus aureus	5A	WGS	66	2841326	32.8	USA	2004
1.4096e+06	Staphylococcus aureus	5A	WGS	36	2929188	32.9	USA
1280.61	Staphylococcus aureus	5B	WGS	31	2801684	32.69		2005
1280.5	Staphylococcus aureus	5B	WGS	33	2719819	32.8	USA	2011-04-28
1280.39	Staphylococcus aureus	5B	WGS	18	2762851	32.6959	Australia	2013-10-12
1280.9	Staphylococcus aureus	5B	WGS	34	2815986	32.75	USA	2010
1280.48	Staphylococcus aureus	5B	Complete	1	2764705	32.92		1971
1280.48	Staphylococcus aureus	5B	WGS	7	2858802	32.9	Portugal	1996
1280.89	Staphylococcus aureus	5B	WGS	17	2732855	32.66	USA	2010
1280.89	Staphylococcus aureus	5B	WGS	25	2776434	32.7	USA	2010
1280.53	Staphylococcus aureus	5B	WGS	36	2839052	32.69		2006
1280.39	Staphylococcus aureus	5B	WGS	39	2775184	32.6912	Australia	2014-11-17
1.41704e+06	Staphylococcus aureus	5B	WGS	122	2793323	32.8	USA	2012
1280.91	Staphylococcus aureus	5B	WGS	20	2725467	32.69	USA	2009
1.41274e+06	Staphylococcus aureus	5B	WGS	60	2877192	32.7	USA	2012
1.42238e+06	Staphylococcus aureus	5B	WGS	85	2814062	32.7	Colombia	2001
1.42236e+06	Staphylococcus aureus	5B	WGS	65	2889198	32.7	Colombia	2002
1.42231e+06	Staphylococcus aureus	5B	WGS	21	2881235	32.9	Chile	2012
1.4223e+06	Staphylococcus aureus	5B	WGS	22	2959725	32.9	Peru	2011
1280.4	Staphylococcus aureus	5B	WGS	25	2723862	32.6807
1.42225e+06	Staphylococcus aureus	5B	WGS	21	2723997	32.7	USA	2007
1.42221e+06	Staphylococcus aureus	5B	WGS	20	2899910	32.7	USA	2007
1280.4	Staphylococcus aureus	5B	WGS	27	2724149	32.6801
1280.73	Staphylococcus aureus	5B	WGS	52	2804921	32.82	USA	2005
1280.91	Staphylococcus aureus	5B	WGS	16	2728970	32.77	USA	2009
1.42221e+06	Staphylococcus aureus	5B	WGS	73	2850328	32.8	Peru	2011
1280.4	Staphylococcus aureus	5B	WGS	43	2737351	32.739	Russia	2019-08-07
1280.4	Staphylococcus aureus	5B	WGS	59	2914013	32.711	Russia	2019-07-05
1280.39	Staphylococcus aureus	5B	Complete	1	2766319	32.9068
1280.39	Staphylococcus aureus	5B	Complete	1	2736151	32.8851
1280.39	Staphylococcus aureus	5B	Complete	2	2765666	32.8145
1.41842e+06	Staphylococcus aureus	5B	WGS	41	2781029	32.7		2012
1.41826e+06	Staphylococcus aureus	5B	WGS	109	2721495	32.8	USA	2012
1.4172e+06	Staphylococcus aureus	5B	WGS	86	2868712	32.8	USA	2012
1280.91	Staphylococcus aureus	5B	WGS	12	2753892	32.74	USA	2004
1280.91	Staphylococcus aureus	5B	WGS	20	2754520	32.71	USA	2009
1280.39	Staphylococcus aureus	5B	WGS	23	2801570	32.6926		2018-08-01
1.41274e+06	Staphylococcus aureus	5B	WGS	51	2847496	32.8	USA	2012
1.07492e+06	Staphylococcus aureus	5B	Complete	2	2796742	32.79
1280.31	Staphylococcus aureus	5B	WGS	52	2757646	32.6459	South Africa	2018-11-25
1280.15	Staphylococcus aureus	5B	Complete	2	2825378	32.85	USA	2010-12-28
1280.3	Staphylococcus aureus	5B	WGS	59	2756468	32.6546	United Kingdom	2018
1280.3	Staphylococcus aureus	5B	WGS	49	2723431	32.6302	United Kingdom	2018
1280.29	Staphylococcus aureus	5B	WGS	39	2775869	32.7022	USA
1280.29	Staphylococcus aureus	5B	WGS	42	2740819	32.7801	USA
1280.29	Staphylococcus aureus	5B	WGS	70	2723006	32.6998	USA
1280.29	Staphylococcus aureus	5B	WGS	34	2788413	32.6731	USA
1280.29	Staphylococcus aureus	5B	WGS	78	2820532	32.7066	USA	2019-06-07
1280.3	Staphylococcus aureus	5B	WGS	43	2729532	32.6491	United Kingdom	2018
1280.29	Staphylococcus aureus	5B	WGS	79	2827070	32.6903	USA	2019-06-21
1280.26	Staphylococcus aureus	5B	WGS	48	2935170	32.7709	USA	2012-03-01
1280.26	Staphylococcus aureus	5B	WGS	28	2767559	32.7263	Ireland	2012-2014
1280.26	Staphylococcus aureus	5B	WGS	24	2751636	32.7288	Ireland	2012-2014
1280.16	Staphylococcus aureus	5B	WGS	56	2766845	32.6685	Denmark	2014
1280.16	Staphylococcus aureus	5B	WGS	58	2735433	32.7375	Denmark	2014
1280.16	Staphylococcus aureus	5B	WGS	130	2860842	32.7525	Chile	2012
1280.16	Staphylococcus aureus	5B	Complete	2	2777202	32.803
1280.16	Staphylococcus aureus	5B	WGS	49	2715316	32.8178	Lebanon	2016
1280.16	Staphylococcus aureus	5B	WGS	38	2802330	32.6713	Ghana	2014-2015
1280.36	Staphylococcus aureus	5B	WGS	53	2749037	32.7389	Germany	2019-11-12
1280.11	Staphylococcus aureus	5B	WGS	36	2692281	32.73	Brazil	2012-08-29
1280.3	Staphylococcus aureus	5B	WGS	56	2825642	32.7146	United Kingdom	2018
1280.11	Staphylococcus aureus	5B	WGS	18	2714951	32.73	Thailand	2015
1280.33	Staphylococcus aureus	5B	WGS	26	2748349	32.6745	France	2015
1280.12	Staphylococcus aureus	5B	WGS	55	2762365	32.67	USA	2015-02-23
1280.34	Staphylococcus aureus	5B	WGS	43	2791118	32.7239	India	2013-01-04
1280.12	Staphylococcus aureus	5B	WGS	38	2759037	32.75	USA	2014-10-31
1280.13	Staphylococcus aureus	5B	WGS	85	2718565	32.71	USA	2014-11-28
1280.34	Staphylococcus aureus	5B	WGS	22	2690418	32.7409	USA	2018-09-06
1280.34	Staphylococcus aureus	5B	WGS	27	2714109	32.7148	USA	2018-01-24
1280.3	Staphylococcus aureus	5B	WGS	37	2755707	32.6294	United Kingdom	2018
1280.34	Staphylococcus aureus	5B	WGS	24	2763505	32.7255	USA	2018-01-23
1280.14	Staphylococcus aureus	5B	WGS	102	2825420	32.78	USA	2010
1280.14	Staphylococcus aureus	5B	WGS	134	2692396	32.98	USA	2010
1280.14	Staphylococcus aureus	5B	WGS	143	2830285	32.77	USA	2013
1280.34	Staphylococcus aureus	5B	WGS	89	2846151	32.7703	South Africa	2014-01-22
1280.34	Staphylococcus aureus	5B	WGS	66	2792747	32.6985	Portugal	2017
1280.11	Staphylococcus aureus	5B	WGS	37	2801802	32.72
1280.3	Staphylococcus aureus	5B	WGS	50	2749474	32.6748	United Kingdom	2018
1280.3	Staphylococcus aureus	5B	WGS	58	2692639	32.6714	United Kingdom	2018
1280.14	Staphylococcus aureus	5B	WGS	107	2866860	32.78	USA	2010
1280.16	Staphylococcus aureus	5B	Complete	1	2745711	32.855	Brazil	2014-07-23
1280.26	Staphylococcus aureus	5B	WGS	36	2800836	32.774	Cape Verde	2013
1280.22	Staphylococcus aureus	5B	Complete	4	2800180	32.7942	USA	2010-06-01
1280.37	Staphylococcus aureus	5B	WGS	76	2871413	32.7537	Spain	2016-06-16
1.21636e+06	Staphylococcus aureus	5B	WGS	59	2865757	32.7	Canada	2006
1280.37	Staphylococcus aureus	5B	WGS	73	2858165	32.6809	Spain	2014-01-30
1280.17	Staphylococcus aureus	5B	WGS	67	2816719	32.7731	Italy	2015-02-01
1280.37	Staphylococcus aureus	5B	WGS	78	2798519	32.7925	Spain	2016-07-07
1280.24	Staphylococcus aureus	5B	Complete	3	2771208	32.8096
1280.37	Staphylococcus aureus	5B	WGS	88	2825718	32.7911	Spain	2016-09-22
1280.18	Staphylococcus aureus	5B	WGS	45	2794799	32.7009	USA	1999
1280.37	Staphylococcus aureus	5B	WGS	60	2843092	32.739	Spain	2011-04-08
1280.25	Staphylococcus aureus	5B	WGS	43	2773500	32.7045	United Kingdom	2012-2013
1280.37	Staphylococcus aureus	5B	WGS	121	2909423	32.7488	Spain	2017-03-10
1280.37	Staphylococcus aureus	5B	WGS	57	2792476	32.7189	Spain	2017-06-21
1280.17	Staphylococcus aureus	5B	WGS	57	2768911	32.7488	Italy	2014-07-01
1280.18	Staphylococcus aureus	5B	WGS	26	2813322	32.774
1280.1	Staphylococcus aureus	5B	WGS	25	2799297	32.69	Tanzania	2014
1280.25	Staphylococcus aureus	5B	WGS	30	2766036	32.7162	United Kingdom	2012-2013
1280.25	Staphylococcus aureus	5B	WGS	26	2754851	32.7553	United Kingdom	2012-2013
1280.25	Staphylococcus aureus	5B	WGS	34	2734762	32.6872	United Kingdom	2012-2013
1280.21	Staphylococcus aureus	6	WGS	23	2767880	32.7175	China	2014-06-15
1280.21	Staphylococcus aureus	6	WGS	16	2766176	32.7293	China	2014-08-15
1280.21	Staphylococcus aureus	6	WGS	20	2752445	32.6901	China	2014-09-15
1280.21	Staphylococcus aureus	6	WGS	18	2769976	32.7212	China	2014-08-15
1280.21	Staphylococcus aureus	6	WGS	14	2766144	32.7304	China	2015-04-15
1280.3	Staphylococcus aureus	6	WGS	69	2733674	32.6094	United Kingdom	2018
1280.3	Staphylococcus aureus	6	WGS	75	2761413	32.6576	United Kingdom	2018
1280.31	Staphylococcus aureus	6	Complete	1	2814919	32.9951	Germany	2018
1280.31	Staphylococcus aureus	6	Complete	1	2814869	32.993	Germany	2018
1280.31	Staphylococcus aureus	6	Complete	1	2814850	32.9947	Germany	2018
1280.21	Staphylococcus aureus	6	WGS	23	2777020	32.7154	China	2014-09-15
1280.31	Staphylococcus aureus	6	Complete	1	2814903	32.9966	Germany	2018
1280.21	Staphylococcus aureus	6	WGS	16	2745844	32.6846	China	2014-06-15
1280.21	Staphylococcus aureus	6	WGS	24	2729543	32.6972	China	2014-08-15
1280.26	Staphylococcus aureus	6	WGS	38	2654663	32.7334	USA	2015
1280.13	Staphylococcus aureus	6	WGS	63	2725538	32.7	USA	2014-11-28
1280.32	Staphylococcus aureus	6	Complete	2	2776467	32.7979	Germany
1280.42	Staphylococcus aureus	6	WGS	144	2748691	32.926	Algeria	2021
1280.42	Staphylococcus aureus	6	WGS	22	2764565	32.7004	China	2019
1280.11	Staphylococcus aureus	6	WGS	17	2756893	32.78	Thailand	2015
1280.11	Staphylococcus aureus	6	WGS	19	2791375	32.73	Thailand	2015
1280.11	Staphylococcus aureus	6	WGS	17	2781880	32.74	Thailand	2015
1280.18	Staphylococcus aureus	6	WGS	35	2778259	32.7281
1280.11	Staphylococcus aureus	6	WGS	16	2757736	32.78	Thailand	2015
1280.12	Staphylococcus aureus	6	WGS	20	2820778	32.77	Thailand	2015
1280.33	Staphylococcus aureus	6	WGS	22	2778197	32.7188	United Kingdom	2016-06-27
1280.32	Staphylococcus aureus	6	WGS	26	2777574	32.7213	Egypt	2015
1280.33	Staphylococcus aureus	6	WGS	39	2756098	32.7233	Lebanon	2018-02-01
1280.18	Staphylococcus aureus	6	WGS	30	2753955	32.7625
1280.33	Staphylococcus aureus	6	WGS	51	2789949	32.85	Lebanon	2018-04-01
1280.19	Staphylococcus aureus	6	WGS	37	2729397	32.6635	Australia	2015-10-30
1280.33	Staphylococcus aureus	6	WGS	21	2796281	32.7163	India	2020
1280.13	Staphylococcus aureus	6	WGS	39	2787126	32.72	USA	2014-06-04
1280.19	Staphylococcus aureus	6	WGS	34	2744293	32.6704	Australia	2015-11-18
1280.19	Staphylococcus aureus	6	WGS	49	2718684	32.6744	Australia	2015-11-26
1280.21	Staphylococcus aureus	6	WGS	19	2764542	32.7308	China	2014-06-15
1280.21	Staphylococcus aureus	6	WGS	18	2762627	32.7272	China	2014-10-15
1280.18	Staphylococcus aureus	6	WGS	29	2708850	32.7363
1280.3	Staphylococcus aureus	6	WGS	67	2724129	32.6221	United Kingdom	2018
1280.3	Staphylococcus aureus	6	WGS	82	2786661	32.6912	United Kingdom	2018
1280.21	Staphylococcus aureus	6	WGS	23	2769920	32.7276	China	2015-04-15
1280.26	Staphylococcus aureus	6	WGS	26	2769942	32.7206	Ireland	2012-2014
1280.26	Staphylococcus aureus	6	WGS	58	2740562	32.7097	Ireland	2012-2014
1280.84	Staphylococcus aureus	6	WGS	59	2784030	32.72
1280.26	Staphylococcus aureus	6	WGS	67	2723095	32.6636	USA	2012-06-01
1280.17	Staphylococcus aureus	6	WGS	40	2796820	32.7298	Italy	2013-07-01
1280.91	Staphylococcus aureus	6	WGS	14	2728853	32.68	USA	2009
1280.16	Staphylococcus aureus	6	WGS	47	2722013	32.6702	Argentina	2015
1280.16	Staphylococcus aureus	6	WGS	139	2716061	32.663	Argentina	2015
1280.16	Staphylococcus aureus	6	WGS	114	2774479	32.8006	Lebanon	2016
1280.16	Staphylococcus aureus	6	WGS	30	2800723	32.7266	Lebanon	2016
1280.26	Staphylococcus aureus	6	Complete	2	2811700	32.8762	Denmark	2011-08-06
1280.16	Staphylococcus aureus	6	WGS	51	2845821	32.818	Lebanon	2016
1280.16	Staphylococcus aureus	6	WGS	23	2768776	32.7863	Lebanon	2016
1280.26	Staphylococcus aureus	6	WGS	88	2740615	32.8827	Colombia	2018
1280.26	Staphylococcus aureus	6	WGS	72	2738132	32.8664	Colombia	2018
1280.26	Staphylococcus aureus	6	WGS	64	2787884	32.7116	Colombia	2018
1280.26	Staphylococcus aureus	6	WGS	106	2770457	32.8415	Colombia	2018
1280.26	Staphylococcus aureus	6	WGS	16	2759367	32.9761	USA	2012-06-01
1280.84	Staphylococcus aureus	6	WGS	38	2705057	32.74
1280.42	Staphylococcus aureus	6	WGS	26	2783954	32.7441	Algeria	2021
1280.27	Staphylococcus aureus	6	WGS	35	2766314	32.7227	Cape Verde	2013
1280.21	Staphylococcus aureus	6	WGS	21	2768798	32.7251	China	2015-03-15
1280.3	Staphylococcus aureus	6	WGS	64	2757888	32.6552	United Kingdom	2018
1280.3	Staphylococcus aureus	6	WGS	57	2780972	32.6693	United Kingdom	2018
1280.3	Staphylococcus aureus	6	WGS	38	2700155	32.6835	United Kingdom	2018
1280.21	Staphylococcus aureus	6	WGS	16	2768968	32.7303	China	2014-08-15
1280.3	Staphylococcus aureus	6	WGS	71	2753429	32.6794	United Kingdom	2018
1280.3	Staphylococcus aureus	6	WGS	47	2761860	32.6915	United Kingdom	2018
1280.3	Staphylococcus aureus	6	WGS	42	2765302	32.6866	United Kingdom	2018
1280.3	Staphylococcus aureus	6	WGS	65	2751440	32.6656	United Kingdom	2018
1280.3	Staphylococcus aureus	6	WGS	118	2794059	32.7184	United Kingdom	2018
1280.23	Staphylococcus aureus	6	WGS	18	2706997	32.7786	Ghana	2016-11-01
1280.29	Staphylococcus aureus	6	WGS	17	2832386	32.7413	Germany	2016-07-01
1280.29	Staphylococcus aureus	6	WGS	54	2746368	32.6863	USA
1280.23	Staphylococcus aureus	6	WGS	24	2792955	32.7227	Ghana	2016-11-01
1280.24	Staphylococcus aureus	6	WGS	99	2804284	32.951	Argentina	2013
1280.27	Staphylococcus aureus	6	Complete	2	2766431	32.8564	China	2014
1280.16	Staphylococcus aureus	6	WGS	32	2784882	32.7054	Ghana	2014-2015
1280.82	Staphylococcus aureus	6	WGS	36	2794358	32.7
1280.3	Staphylococcus aureus	6	WGS	42	2749601	32.7279	United Kingdom	2018
1280.33	Staphylococcus aureus	6	WGS	31	2774826	32.7291	India	2014-06-15
1280.26	Staphylococcus aureus	6	WGS	81	2764795	32.7255	Colombia	2018
1280.4	Staphylococcus aureus	6	WGS	54	2815914	32.7476	Bangladesh	2021-07-09
1280.37	Staphylococcus aureus	6	WGS	81	2731627	32.7186	Spain	2017-01-05
1280.39	Staphylococcus aureus	6	WGS	34	2736051	32.6853	Australia	2015-07-01
1280.37	Staphylococcus aureus	6	WGS	50	2770133	32.7273	Spain	2017-02-06
1280.39	Staphylococcus aureus	6	WGS	29	2639109	32.688	Australia	2014-07-07
1280.37	Staphylococcus aureus	6	WGS	87	2771391	32.71	USA
1280.11	Staphylococcus aureus	6	WGS	22	2775700	32.76	Thailand	2015
1280.11	Staphylococcus aureus	6	WGS	18	2721409	32.73	Thailand	2015
1280.39	Staphylococcus aureus	6	Complete	2	2755455	32.84
1280.38	Staphylococcus aureus	6	WGS	2	2827083	32.8668	Pakistan	2016-12-12
1280.34	Staphylococcus aureus	6	WGS	65	2758596	32.6889	India	2009-11-05
1280.35	Staphylococcus aureus	6	WGS	23	2722880	32.6885	China	2020-09-25
46170.1	Staphylococcus aureus	6	WGS	89	2741563	32.85	Switzerland	2007
1280.36	Staphylococcus aureus	6	WGS	81	2805966	32.7236	Italy	2014
1280.11	Staphylococcus aureus	6	WGS	17	2795427	32.75	Thailand	2015
1280.1	Staphylococcus aureus	6	WGS	40	2689227	32.7	United Kingdom	2012
1280.41	Staphylococcus aureus	6	WGS	21	2859822	32.7749	Malaysia	2017-05-29
1280.36	Staphylococcus aureus	672	WGS	68	2850609	32.6779	New Zealand	2015
1280.32	Staphylococcus aureus	672	WGS	65	2799969	32.7006	Egypt	2015
1280.16	Staphylococcus aureus	672	WGS	85	2752464	32.6797	Denmark	2014
1280.32	Staphylococcus aureus	672	WGS	26	2765080	32.7436	Egypt	2015
1280.36	Staphylococcus aureus	672	WGS	20	2714722	32.7266	Italy	2019
1280.11	Staphylococcus aureus	672	WGS	19	2700621	32.7	Thailand	2015
1280.32	Staphylococcus aureus	672	WGS	27	2838045	32.7013
1280.16	Staphylococcus aureus	672	WGS	42	2748094	32.7063	Denmark	2014
1280.11	Staphylococcus aureus	672	WGS	8	2769765	32.73	Tanzania	2013
1280.25	Staphylococcus aureus	672	WGS	48	2775736	32.6967	United Kingdom	2012-2013
1280.26	Staphylococcus aureus	672	WGS	37	2717605	32.7057	Ireland	2012-2014
1280.16	Staphylococcus aureus	672	WGS	84	2800427	32.7013	Denmark	2014
1280.16	Staphylococcus aureus	672	WGS	52	2794927	32.7192	Denmark	2014
1280.25	Staphylococcus aureus	672	WGS	50	2817245	32.6801	United Kingdom	2012-2013
1280.36	Staphylococcus aureus	672	WGS	53	2786773	32.7994	Germany	2018-05-01
1280.17	Staphylococcus aureus	672	WGS	39	2783034	32.698	Italy	2013-09-01
1280.34	Staphylococcus aureus	672	WGS	31	2889103	32.72	South Korea	2012-09-18
1280.37	Staphylococcus aureus	672	WGS	34	2771139	32.7383		2019
1280.37	Staphylococcus aureus	672	WGS	116	2750350	32.7	USA
1280.91	Staphylococcus aureus	672	WGS	28	2823209	32.69	USA	2004
1280.37	Staphylococcus aureus	672	WGS	97	2857416	32.7359	Spain	2016-08-30
1280.24	Staphylococcus aureus	672	WGS	37	2793567	32.7577	Brazil	2017
1280.27	Staphylococcus aureus	672	WGS	42	2778960	32.779	Cape Verde	1997
1280.26	Staphylococcus aureus	672	WGS	70	2681767	32.8563	USA	2010
1280.36	Staphylococcus aureus	672	WGS	35	2805019	32.6981		2020
1280.11	Staphylococcus aureus	672	WGS	18	2712790	32.68	Thailand	2015
1280.34	Staphylococcus aureus	672	WGS	40	2654333	32.6613	India	2009-10-06
1280.87	Staphylococcus aureus	672	WGS	32	2748780	32.78
1280.36	Staphylococcus aureus	672	WGS	38	2791073	32.7044		2019
1280.36	Staphylococcus aureus	672	WGS	46	2818541	32.7109		2020
1280.3	Staphylococcus aureus	672	WGS	60	2788643	32.669	United Kingdom	2018
1280.36	Staphylococcus aureus	672	WGS	37	2833278	32.7128		2020
1280.3	Staphylococcus aureus	672	WGS	56	2709036	32.6391	United Kingdom	2018
1280.11	Staphylococcus aureus	672	WGS	29	2825564	32.74	Thailand	2015
46170.1	Staphylococcus aureus	672	Complete	1	2827195	32.7529	United Arab Emirates	2018
1280.26	Staphylococcus aureus	672	WGS	63	2823863	32.7503	Colombia	2018
1280.3	Staphylococcus aureus	672	WGS	58	2742991	32.6347	United Kingdom	2018
1280.11	Staphylococcus aureus	672	WGS	24	2777803	32.76	Thailand	2015
1280.26	Staphylococcus aureus	672	WGS	108	2748750	32.8201	USA	2014
1280.35	Staphylococcus aureus	672	Complete	1	2904556	32.861	Germany	2014
1280.26	Staphylococcus aureus	672	WGS	127	2756290	32.8421	USA	2014
1280.31	Staphylococcus aureus	672	Complete	1	2814887	32.964	Germany	2018
1280.26	Staphylococcus aureus	672	WGS	131	2754353	32.824	USA	2014
1280.16	Staphylococcus aureus	672	WGS	87	2774303	32.6808	Denmark	2014
1.40272e+06	Staphylococcus aureus	672	WGS	43	2778466	32.7	USA	2004
1280.11	Staphylococcus aureus	672	WGS	8	2677454	32.72	Thailand	2015
1280.11	Staphylococcus aureus	672	WGS	23	2754821	32.75	Thailand	2015
1280.16	Staphylococcus aureus	672	WGS	54	2782882	32.6671	Denmark	2014
1280.31	Staphylococcus aureus	672	Complete	1	2750508	32.7008	India	2016
1280.26	Staphylococcus aureus	672	WGS	76	2743061	32.8036	USA	2016
1280.36	Staphylococcus aureus	672	WGS	67	2818045	32.7148	New Zealand	2014
1280.33	Staphylococcus aureus	672	WGS	45	2816226	32.7719	India	2014-06-15
1280.24	Staphylococcus aureus	672	Complete	2	2736829	32.8724
1280.28	Staphylococcus aureus	672	WGS	20	2719833	32.7338	Brazil	2008-01-01
1280.11	Staphylococcus aureus	672	WGS	12	2735339	32.69	Thailand	2015
1.14427e+06	Staphylococcus aureus	672	WGS	68	2801945	32.6
1280.11	Staphylococcus aureus	672	WGS	13	2794001	32.64	Thailand	2015
1280.42	Staphylococcus aureus	672	WGS	27	2699401	32.6979	China	2019
1280.33	Staphylococcus aureus	672	WGS	32	2815531	32.7698	India	2018-06-20
1280.11	Staphylococcus aureus	672	WGS	16	2652159	32.8	Thailand	2015
1280.11	Staphylococcus aureus	672	WGS	16	2749230	32.79	Thailand	2015
1280.33	Staphylococcus aureus	672	WGS	33	2762043	32.6976	India	2018-06-22
1280.18	Staphylococcus aureus	672	WGS	85	2804495	32.7172	United Kingdom	2006
1280.42	Staphylococcus aureus	672	WGS	13	2712938	32.737	China	2019
1280.42	Staphylococcus aureus	672	WGS	13	2664607	32.7159	China	2019
1280.12	Staphylococcus aureus	672	WGS	24	2768355	32.68	Thailand	2015
1280.42	Staphylococcus aureus	672	Complete	1	2821275	32.917	Ireland	2015-06-01
1280.42	Staphylococcus aureus	672	WGS	25	2717350	32.7655	China	2019
1280.19	Staphylococcus aureus	672	WGS	104	2827899	32.5667	Italy	2018-04-01
1.20355e+06	Staphylococcus aureus	672	WGS	30	2769559	32.7
1280.33	Staphylococcus aureus	672	WGS	26	2773801	32.748	India	2014-06-15
1280.98	Staphylococcus aureus	672	WGS	65	2717845	32.76
1280.98	Staphylococcus aureus	672	WGS	42	2707477	32.75
1280.18	Staphylococcus aureus	672	WGS	3	2880747	32.8219	United Kingdom	1954
1280.18	Staphylococcus aureus	672	WGS	3	2931264	32.7643	United Kingdom	1955
1280.18	Staphylococcus aureus	672	WGS	2	2854529	32.8395	United Kingdom	1955
1280.18	Staphylococcus aureus	672	WGS	2	2857625	32.8371	United Kingdom	1955
1280.18	Staphylococcus aureus	672	WGS	2	2846303	32.8113	United Kingdom	1955
1280.42	Staphylococcus aureus	672	Complete	1	2821298	32.9143	Ireland	2015-07-01
1280.33	Staphylococcus aureus	672	WGS	42	2660311	32.6548	India	2011-10-07
1280.11	Staphylococcus aureus	672	WGS	11	2846972	32.61	Thailand	2015
1280.12	Staphylococcus aureus	672	WGS	69	2732783	32.67	USA	2015-01-13
1280.33	Staphylococcus aureus	672	WGS	29	2775392	32.7429	India	2014-06-15
1280.33	Staphylococcus aureus	672	WGS	27	2732921	32.6622	India	2011-02-04
1280.33	Staphylococcus aureus	672	WGS	30	2763513	32.7337	India	2020
1280.17	Staphylococcus aureus	672	Complete	1	2761079	32.8733	United Kingdom	1988
1280.23	Staphylococcus aureus	672	WGS	16	2723650	32.725	Ghana	2016-11-01
1280.1	Staphylococcus aureus	672	WGS	35	2795989	32.72	Tanzania	2014
1280.23	Staphylococcus aureus	672	Complete	1	2821185	32.9374	Saudi Arabia	2017
1280.18	Staphylococcus aureus	672	WGS	73	2815966	32.7032	United Kingdom
1280.33	Staphylococcus aureus	672	WGS	47	2752523	32.7158	India	2011-02-04
1280.11	Staphylococcus aureus	672	WGS	14	2694758	32.7	Thailand	2015
1.15848e+06	Staphylococcus aureus	672	WGS	20	2786577	32.7	USA	2004
1280.22	Staphylococcus aureus	672	WGS	65	2737662	32.7728	Italy	2011-2012
1280.11	Staphylococcus aureus	672	WGS	25	2779010	32.71	Thailand	2015
1280.33	Staphylococcus aureus	672	WGS	20	2719662	32.7989	Spain	2001
1280.12	Staphylococcus aureus	672	WGS	66	2829441	32.63	USA	2014-12-10
1280.11	Staphylococcus aureus	672	WGS	14	2736871	32.7	Thailand	2015
1280.11	Staphylococcus aureus	672	WGS	12	2757259	32.59	Thailand	2015
1280.18	Staphylococcus aureus	672	WGS	26	2739868	32.7066
1280.27	Staphylococcus aureus	72	WGS	22	2764471	32.7134	Cape Verde	2013
1280.84	Staphylococcus aureus	72	WGS	34	2656729	32.71
1.32433e+06	Staphylococcus aureus	72	WGS	36	2715285	32.7	Lebanon	2011
46170.2	Staphylococcus aureus	72	Complete	1	2770164	32.83
1280.39	Staphylococcus aureus	72	Complete	1	2747195	32.8453
1280.87	Staphylococcus aureus	72	WGS	47	2715579	32.72
1280.27	Staphylococcus aureus	72	WGS	32	2756757	32.7056	Cape Verde	2014
1280.16	Staphylococcus aureus	72	WGS	89	2845501	32.709	Denmark	2014
1280.81	Staphylococcus aureus	72	WGS	36	2757347	32.72
1280.39	Staphylococcus aureus	72	Complete	1	2741087	32.8377
1280.27	Staphylococcus aureus	72	WGS	26	2724713	32.6844	Cape Verde	2013
1280.27	Staphylococcus aureus	72	WGS	26	2668923	32.7073	Cape Verde	2013
1280.36	Staphylococcus aureus	72	WGS	30	2696703	32.7006	Italy	2019
1280.36	Staphylococcus aureus	72	WGS	12	2804146	32.8639
1280.24	Staphylococcus aureus	72	WGS	82	2746698	32.7281	Argentina	2013
1280.1	Staphylococcus aureus	72	WGS	16	2770177	32.68	Tanzania	2008
1280.24	Staphylococcus aureus	72	WGS	80	2701256	32.7511	Argentina	2013
1280.92	Staphylococcus aureus	72	WGS	22	2770202	32.7	USA	2010
1280.92	Staphylococcus aureus	72	WGS	16	2729993	32.67	USA	2010
1280.92	Staphylococcus aureus	72	WGS	22	2783505	32.69	USA	2009
1280.24	Staphylococcus aureus	72	WGS	78	2726728	32.7521	Argentina	2013
1280.39	Staphylococcus aureus	72	Complete	2	2723848	32.8602
1280.27	Staphylococcus aureus	72	WGS	26	2748773	32.7385	Cape Verde	2013
1280.37	Staphylococcus aureus	72	WGS	61	2764765	32.73	USA
1280.25	Staphylococcus aureus	72	WGS	48	2783894	32.6836	United Kingdom	2012-2013
1.38854e+06	Staphylococcus aureus	72	WGS	32	2716894	32.7	USA	2003
1280.39	Staphylococcus aureus	72	Complete	4	2731765	32.8301
904744	Staphylococcus aureus	72	WGS	35	2697903	32.7
1280.99	Staphylococcus aureus	72	WGS	41	2740538	32.66
1280.1	Staphylococcus aureus	72	WGS	64	2767234	32.68	India	2015
1280.9	Staphylococcus aureus	72	WGS	12	2716683	32.69	USA	2009
1280.1	Staphylococcus aureus	72	WGS	45	2709991	32.7
1280.1	Staphylococcus aureus	72	WGS	40	2712488	32.69
1.40955e+06	Staphylococcus aureus	72	WGS	40	2729752	32.8	USA
1280.18	Staphylococcus aureus	72	Complete	1	2785564	32.8845	South Korea	2016-09-01
1280.18	Staphylococcus aureus	72	Complete	1	2768346	32.8543	South Korea	2017-01-01
1280.18	Staphylococcus aureus	72	Complete	2	2749621	32.8124	South Korea	2017-01-01
1280.39	Staphylococcus aureus	72	WGS	26	2667932	32.6833	Australia	2018
1280.39	Staphylococcus aureus	72	Complete	2	2750046	32.8368
1.19358e+06	Staphylococcus aureus	72	Complete	3	2757070	32.7942	South Korea
1280.19	Staphylococcus aureus	72	WGS	36	2733025	32.7091	USA	2018
1.40961e+06	Staphylococcus aureus	72	WGS	40	2752047	32.7	USA
1280.39	Staphylococcus aureus	72	WGS	23	2693560	32.6989	Australia	2014-05-26
1280.26	Staphylococcus aureus	72	WGS	52	2755863	32.7185	Colombia	2018
1281	Staphylococcus aureus	72	WGS	38	2706713	32.7
1280.34	Staphylococcus aureus	72	WGS	16	2678571	32.7262	USA	2018-09-10
1280.14	Staphylococcus aureus	72	WGS	77	2742009	32.7	USA	2015
1280.32	Staphylococcus aureus	72	WGS	16	2710234	32.7018	France	2013-01-01
1280.33	Staphylococcus aureus	72	WGS	30	2761362	32.6665	India	2020
1280.11	Staphylococcus aureus	72	WGS	78	2765439	32.85	Spain	2013
1280.36	Staphylococcus aureus	72	WGS	60	2707604	32.6753		2019
1280.33	Staphylococcus aureus	72	WGS	38	2773963	32.66	India	2020
1280.32	Staphylococcus aureus	72	WGS	67	2741637	32.6904	France	2013-01-01
1280.3	Staphylococcus aureus	72	WGS	86	2764812	32.6276	United Kingdom	2018
1280.13	Staphylococcus aureus	72	WGS	53	2750260	32.67	USA	2014-06-05
1280.13	Staphylococcus aureus	72	WGS	46	2744957	32.69	USA	2014-11-28
1280.11	Staphylococcus aureus	72	WGS	16	2748329	32.68	Thailand	2015
1280.3	Staphylococcus aureus	72	WGS	55	2744917	32.6729	United Kingdom	2018
1280.12	Staphylococcus aureus	72	WGS	31	2710250	32.7	USA	2014-11-18
1280.16	Staphylococcus aureus	72	WGS	77	2733240	32.7114	Peru	2013
1280.73	Staphylococcus aureus	72	WGS	131	2971486	32.54	USA	2005
1280.11	Staphylococcus aureus	72	WGS	31	2679548	32.69	Spain	2014
1280.3	Staphylococcus aureus	72	WGS	73	2742783	32.6746	United Kingdom	2018
1280.36	Staphylococcus aureus	72	Complete	2	2926847	32.7817	South Korea	2020
1280.13	Staphylococcus aureus	72	WGS	9	2783870	32.85	USA	2016
1280.13	Staphylococcus aureus	72	Complete	2	2764958	32.83	South Korea	2013-04-16
1280.49	Staphylococcus aureus	72	WGS	41	2743785	32.72	USA	2011-02-12
1280.49	Staphylococcus aureus	72	WGS	39	2720779	32.72	USA	2011-01-11
1280.34	Staphylococcus aureus	72	WGS	20	2705651	32.6717	USA	2018-04-30
1280.14	Staphylococcus aureus	72	WGS	50	2719465	32.67	Argentina	2013
1280.49	Staphylococcus aureus	72	WGS	68	2685837	32.7	USA	2010-08-25
1281	Staphylococcus aureus	72	WGS	37	2716665	32.7
1280.3	Staphylococcus aureus	72	WGS	53	2741901	32.6824	United Kingdom	2018
1280.35	Staphylococcus aureus	72	WGS	25	2715120	32.6829	USA	2020-02-20
1280.3	Staphylococcus aureus	72	WGS	81	2764345	32.621	United Kingdom	2018
1280.35	Staphylococcus aureus	72	WGS	21	2695782	32.7013	USA	2014-12-17
1280.3	Staphylococcus aureus	72	WGS	55	2684085	32.6262	United Kingdom	2018
1280.11	Staphylococcus aureus	72	WGS	19	2719434	32.72	Thailand	2015
1280.35	Staphylococcus aureus	72	Complete	1	2796963	32.8546	South Korea	2016
1280.34	Staphylococcus aureus	72	WGS	108	2714295	32.6579	USA	2015
1280.36	Staphylococcus aureus	72	WGS	28	2699452	32.6923		2019
1280.33	Staphylococcus aureus	72	WGS	36	2727213	32.7021	China	2015
1280.33	Staphylococcus aureus	72	WGS	31	2735388	32.683	China	2019
1280.33	Staphylococcus aureus	72	WGS	32	2732951	32.6932	China	2019
1280.33	Staphylococcus aureus	72	WGS	28	2719221	32.7114	China	2016
1280.33	Staphylococcus aureus	72	WGS	39	2772636	32.6719	China	2016
1280.33	Staphylococcus aureus	72	WGS	33	2758539	32.668	China	2019
1280.33	Staphylococcus aureus	72	WGS	32	2737266	32.6988	China	2015
1280.33	Staphylococcus aureus	72	WGS	39	2731471	32.7024	China	2019
1280.16	Staphylococcus aureus	72	WGS	29	2752744	32.7231	Ghana	2014-2015
1280.33	Staphylococcus aureus	72	WGS	27	2676479	32.7018	China	2015
1280.33	Staphylococcus aureus	72	WGS	38	2755705	32.683	China	2016
1280.33	Staphylococcus aureus	72	WGS	52	2738395	32.7046	China	2017
1280.33	Staphylococcus aureus	72	WGS	30	2740169	32.6766	China	2019
1280.33	Staphylococcus aureus	72	WGS	63	2692232	32.7741	China	2019
1280.33	Staphylococcus aureus	72	WGS	47	2804606	32.7082	India	2016-04-14
1280.33	Staphylococcus aureus	72	WGS	30	2751917	32.6656	China	2014
1280.73	Staphylococcus aureus	72	WGS	57	2759216	32.74	USA	2005
1280.12	Staphylococcus aureus	72	WGS	39	2847575	32.72		2014-2015
1280.41	Staphylococcus aureus	72	WGS	25	2713573	32.6872	Switzerland	2010
1280.39	Staphylococcus aureus	8A	WGS	33	2912304	32.6324	USA	2017-08-07
1280.13	Staphylococcus aureus	8A	WGS	85	2829300	32.66	USA	2014-11-28
1280.39	Staphylococcus aureus	8A	WGS	15	2876715	32.6878	USA	2017-08-10
1.41714e+06	Staphylococcus aureus	8A	WGS	18	2978107	32.6	USA	2012
1.41715e+06	Staphylococcus aureus	8A	WGS	7	2797682	32.7	USA	2012
1280.18	Staphylococcus aureus	8A	WGS	42	2839322	32.6332	Cuba	2015-10-21
1.41719e+06	Staphylococcus aureus	8A	WGS	23	2870535	32.8	USA	2012
1.40939e+06	Staphylococcus aureus	8A	WGS	12	2904509	32.7	USA
1.40937e+06	Staphylococcus aureus	8A	WGS	18	2920240	32.7	USA
1280.18	Staphylococcus aureus	8A	WGS	25	2757375	32.636	Cuba	2016-03-03
1280.18	Staphylococcus aureus	8A	WGS	2	2941900	32.7841
1280.18	Staphylococcus aureus	8A	WGS	43	2850905	32.6336	Cuba	2016-09-23
1280.17	Staphylococcus aureus	8A	WGS	106	2911183	32.6689	Italy	2013-03-01
1.41717e+06	Staphylococcus aureus	8A	WGS	28	2936351	32.7	USA	2012
1280.34	Staphylococcus aureus	8A	WGS	125	2905856	32.6261	USA	2015
1280.42	Staphylococcus aureus	8A	WGS	119	2852726	32.6111	Japan	2018
1280.19	Staphylococcus aureus	8A	WGS	66	2863521	32.7558	USA	2017-07-01
1280.38	Staphylococcus aureus	8A	WGS	127	2914874	32.61	USA
1280.38	Staphylococcus aureus	8A	WGS	37	2898306	32.58	USA	2011-01-01
1280.44	Staphylococcus aureus	8A	WGS	22	2918674	32.59	USA	2009
1.42188e+06	Staphylococcus aureus	8A	WGS	25	2909628	32.7	USA	2012
1.42188e+06	Staphylococcus aureus	8A	WGS	35	2895772	32.7	USA	2013
1280.45	Staphylococcus aureus	8A	WGS	18	2858793	32.59	USA	2010
1280.33	Staphylococcus aureus	8A	WGS	48	2929278	32.6543	USA	2020
1280.39	Staphylococcus aureus	8A	WGS	55	2943293	32.61	USA	2010-03-01
1280.47	Staphylococcus aureus	8A	WGS	54	2868245	32.63	USA	2010-05-01
1280.39	Staphylococcus aureus	8A	WGS	31	2860741	32.64	USA	2010-04-01
1280.47	Staphylococcus aureus	8A	WGS	39	2887231	32.61	USA	2006-12-01
1280.48	Staphylococcus aureus	8A	WGS	35	2914423	32.58	USA	2010-01-01
1280.42	Staphylococcus aureus	8A	WGS	94	2916987	32.5949	Japan	2018
1280.42	Staphylococcus aureus	8A	WGS	108	2875922	32.6739	Japan	2018
1280.42	Staphylococcus aureus	8A	WGS	99	2852584	32.6871	Japan	2018
1.41839e+06	Staphylococcus aureus	8A	WGS	52	2852311	32.6		2012
1.41831e+06	Staphylococcus aureus	8A	WGS	15	2887999	32.7	USA	2013
1280.13	Staphylococcus aureus	8A	WGS	129	2929888	32.65	USA	2014-11-27
1280.13	Staphylococcus aureus	8A	WGS	53	2878261	32.62	USA	2014-07-09
1280.39	Staphylococcus aureus	8A	WGS	5	2955034	32.7977	USA	2017-08-28
1280.12	Staphylococcus aureus	8A	WGS	50	2913718	32.57	USA	2015-10-05
1.41721e+06	Staphylococcus aureus	8A	WGS	18	2931306	32.8	USA	2012
1280.25	Staphylococcus aureus	8A	WGS	50	2891760	32.6555	United Kingdom	2012-2013
1280.4	Staphylococcus aureus	8A	WGS	71	2783811	32.6608	USA	2009
1280.27	Staphylococcus aureus	8A	WGS	25	2927454	32.6644	Taiwan	2018
1280.4	Staphylococcus aureus	8A	WGS	138	2835983	32.7937	USA	2011
1.41265e+06	Staphylococcus aureus	8A	WGS	11	2896857	32.7	USA	2012
1280.73	Staphylococcus aureus	8A	WGS	62	2911495	32.73	USA	2005
1.41268e+06	Staphylococcus aureus	8A	WGS	11	2894442	32.7	USA	2012
1.41269e+06	Staphylococcus aureus	8A	WGS	9	2910735	32.8	USA	2012
1280.4	Staphylococcus aureus	8A	WGS	43	2911509	32.6446	USA	2011
1280.39	Staphylococcus aureus	8A	WGS	125	2794757	32.74	USA	2009
1280.4	Staphylococcus aureus	8A	WGS	40	2870197	32.63	USA	2009-11-01
1280.4	Staphylococcus aureus	8A	WGS	61	2838457	32.6731	Ireland	2007
1280.4	Staphylococcus aureus	8A	WGS	48	2838999	32.6316	USA	2003
1280.4	Staphylococcus aureus	8A	WGS	43	2902027	32.6478	USA	2001
1280.4	Staphylococcus aureus	8A	WGS	54	2822745	32.7046	USA	2009
1280.4	Staphylococcus aureus	8A	WGS	128	2818459	32.7125	USA	2009
1280.4	Staphylococcus aureus	8A	WGS	122	2762509	32.7703	USA	2009
1.4109e+06	Staphylococcus aureus	8A	WGS	8	2944421	32.7		2013
1280.4	Staphylococcus aureus	8A	WGS	78	2889770	32.6591	Ireland	2004
1280.4	Staphylococcus aureus	8A	WGS	88	2825896	32.7631	USA	2009
1280.4	Staphylococcus aureus	8A	WGS	128	2755896	32.8381	Germany	2007
1280.4	Staphylococcus aureus	8A	WGS	94	2830617	32.7022	USA	2009
1280.29	Staphylococcus aureus	8A	WGS	28	2855692	32.6292	Germany	2016-09-01
1280.4	Staphylococcus aureus	8A	WGS	81	2813217	32.6461	Denmark	2004-01-26
1280.4	Staphylococcus aureus	8A	WGS	105	2756593	32.5995	Colombia	2006-05-11
1.4128e+06	Staphylococcus aureus	8A	WGS	30	2878943	32.7	USA	2012
1.41281e+06	Staphylococcus aureus	8A	WGS	10	2913418	32.7	USA	2012
1280.4	Staphylococcus aureus	8A	WGS	68	2891550	32.6613	USA	2009
1280.4	Staphylococcus aureus	8A	WGS	57	2812390	32.637	USA	2009
1280.4	Staphylococcus aureus	8A	WGS	78	2846933	32.6596	USA	2009
1280.4	Staphylococcus aureus	8A	WGS	68	2821054	32.6362	USA	2009
1280.4	Staphylococcus aureus	8A	WGS	111	2801695	32.7526	USA	2009
1280.4	Staphylococcus aureus	8A	WGS	91	2854853	32.7562	USA	2009
1280.4	Staphylococcus aureus	8A	WGS	84	2891799	32.6525	USA	2009
1.41089e+06	Staphylococcus aureus	8A	WGS	21	2879677	32.7		2013
1280.73	Staphylococcus aureus	8A	WGS	50	2930201	32.76	USA	2005
1280.16	Staphylococcus aureus	8A	WGS	89	2882334	32.6515	Denmark	2014
1.40962e+06	Staphylococcus aureus	8A	WGS	13	2941712	32.7	USA
1280.4	Staphylococcus aureus	8A	WGS	37	2949302	32.59	USA	2009-06-01
1280.4	Staphylococcus aureus	8A	WGS	122	2836192	32.77	USA	2009
1280.31	Staphylococcus aureus	8A	WGS	41	2867988	32.6543	USA	2017-03-29
1280.26	Staphylococcus aureus	8A	WGS	71	2822529	32.5796	USA	2013
1280.14	Staphylococcus aureus	8A	WGS	51	2837938	32.63	Ecuador	2012
1.4097e+06	Staphylococcus aureus	8A	WGS	16	2961209	32.6	USA
46170.3	Staphylococcus aureus	8A	WGS	41	2927512	32.65	Taiwan	2012
1280.36	Staphylococcus aureus	8A	Complete	2	2916552	32.83	Colombia	2004
1280.14	Staphylococcus aureus	8A	WGS	54	2819778	32.64	Colombia	2012
1280.14	Staphylococcus aureus	8A	WGS	70	2902634	32.64	Colombia	2011
1.41069e+06	Staphylococcus aureus	8A	WGS	35	2890259	32.6	USA	2011
1.41069e+06	Staphylococcus aureus	8A	WGS	33	2889431	32.7	USA	2011
1.40954e+06	Staphylococcus aureus	8A	WGS	19	2934411	32.7	USA
1.40946e+06	Staphylococcus aureus	8A	WGS	20	2939889	32.8	USA
1.41082e+06	Staphylococcus aureus	8A	WGS	32	2895841	32.6	USA	2011
1.4108e+06	Staphylococcus aureus	8A	WGS	33	2930782	32.6	USA	2011
1.40948e+06	Staphylococcus aureus	8A	WGS	15	2919232	32.7	USA
1.40951e+06	Staphylococcus aureus	8A	WGS	20	2935924	32.7	USA
1280.25	Staphylococcus aureus	8A	WGS	51	2866201	32.6181	United Kingdom	2012-2013
1280.39	Staphylococcus aureus	8A	WGS	27	2932196	32.62	USA	2010-10-01
1280.36	Staphylococcus aureus	8A	WGS	39	2898314	32.61	USA	2009-03-01
1.41072e+06	Staphylococcus aureus	8A	WGS	29	2905040	32.7	USA	2011
1.40954e+06	Staphylococcus aureus	8A	WGS	14	2929780	32.7	USA
1.38801e+06	Staphylococcus aureus	8B	WGS	67	2776263	32.7	USA	2003
1.38799e+06	Staphylococcus aureus	8B	WGS	69	2879340	32.7	USA	2003
1280.18	Staphylococcus aureus	8B	WGS	59	2771666	32.7355
1280.18	Staphylococcus aureus	8B	WGS	22	2741696	32.6733
1280.18	Staphylococcus aureus	8B	WGS	44	2844538	32.6514
1280.18	Staphylococcus aureus	8B	WGS	37	2788156	32.6871
1280.18	Staphylococcus aureus	8B	WGS	28	2784110	32.6559
1280.16	Staphylococcus aureus	8B	Complete	3	2945766	32.8282	Australia	2009
1.41278e+06	Staphylococcus aureus	8B	WGS	15	2852157	32.7	USA	2012
1280.18	Staphylococcus aureus	8B	WGS	37	2781579	32.6305
1.38806e+06	Staphylococcus aureus	8B	WGS	88	2893685	32.7	USA	2003
1.38863e+06	Staphylococcus aureus	8B	WGS	72	2903066	32.7	USA	2004
46170.1	Staphylococcus aureus	8B	WGS	81	2740099	32.72	USA	1965
1.38856e+06	Staphylococcus aureus	8B	WGS	52	2937911	32.8	USA	2003
1.42186e+06	Staphylococcus aureus	8B	WGS	25	2840408	32.7	USA	2012
1.41091e+06	Staphylococcus aureus	8B	WGS	9	2851584	32.7		2013
1280.16	Staphylococcus aureus	8B	WGS	34	2795806	32.6754	Japan	2014-06-24
46170.2	Staphylococcus aureus	8B	WGS	41	2842414	32.82	Germany	1998-09-14
904753	Staphylococcus aureus	8B	WGS	95	2826226	32.72
904737	Staphylococcus aureus	8B	WGS	53	2758530	32.6
1.41706e+06	Staphylococcus aureus	8B	WGS	70	2873607	32.8	USA	2012
1280.17	Staphylococcus aureus	8B	WGS	85	2999630	32.695	United Kingdom	1998-2012
1.40961e+06	Staphylococcus aureus	8B	WGS	21	2932748	32.7	USA
1.39209e+06	Staphylococcus aureus	8B	WGS	84	2895526	32.7	USA	2004
1280.16	Staphylococcus aureus	8B	WGS	99	2831455	32.9014	Argentina	2015
1.38844e+06	Staphylococcus aureus	8B	WGS	75	2912974	32.7	USA	2004
1280.16	Staphylococcus aureus	8B	WGS	62	2899516	32.7272	Ghana	2014-2015
1.40384e+06	Staphylococcus aureus	8B	WGS	99	2915314	32.8	USA	2004
46170.6	Staphylococcus aureus	8B	WGS	49	2871974	32.6094
1280.18	Staphylococcus aureus	8B	Complete	2	2830806	32.8077	Germany	1994
1280.18	Staphylococcus aureus	8B	WGS	25	2810205	32.6655
1280.16	Staphylococcus aureus	8B	WGS	83	2932553	32.6887	Ghana	2014-2015
1280.18	Staphylococcus aureus	8B	WGS	45	2761332	32.6703
1.38854e+06	Staphylococcus aureus	8B	WGS	51	2926848	32.7	USA	2003
1280.17	Staphylococcus aureus	8B	WGS	52	2840076	32.6211	Italy	2014-02-01
1280.39	Staphylococcus aureus	8B	WGS	40	2822664	32.62	USA	2009-07-01
1280.32	Staphylococcus aureus	8B	WGS	26	2730084	32.6873	France	2017-02-01
931442	Staphylococcus aureus	8B	WGS	12	2882216	32.7	USA	1994-2003
1280.25	Staphylococcus aureus	8B	WGS	57	2912426	32.6228	United Kingdom	2012-2013
1280.32	Staphylococcus aureus	8B	WGS	66	2901333	32.6936	France	2016-10-01
1280.32	Staphylococcus aureus	8B	WGS	22	2758525	32.6453	France	2016-06-01
1280.25	Staphylococcus aureus	8B	WGS	44	2756213	32.5773	United Kingdom	2012-2013
1280.48	Staphylococcus aureus	8B	WGS	3	2819094	32.9
1280.49	Staphylococcus aureus	8B	WGS	31	2784980	32.67	USA	2011-01-01
1280.48	Staphylococcus aureus	8B	WGS	2	2729067	32.78
1280.48	Staphylococcus aureus	8B	WGS	42	2878198	32.58	USA	2009-12-01
1280.45	Staphylococcus aureus	8B	WGS	18	2779638	32.63	USA	2010
1280.45	Staphylococcus aureus	8B	WGS	63	2930696	32.65	USA	2004
1280.24	Staphylococcus aureus	8B	WGS	82	2760564	32.7021	Argentina	2013
1280.24	Staphylococcus aureus	8B	WGS	101	2812850	32.6834	Argentina	2013
1280.44	Staphylococcus aureus	8B	WGS	29	2805903	32.6	USA	2009
1280.24	Staphylococcus aureus	8B	Complete	3	2758428	32.7708
1280.26	Staphylococcus aureus	8B	WGS	72	2783689	32.6983	Ireland	2012-2014
1280.26	Staphylococcus aureus	8B	WGS	134	2772619	32.7482	USA	2014
1280.39	Staphylococcus aureus	8B	WGS	80	2945916	32.6733	Belgium	2016-06-01
1280.26	Staphylococcus aureus	8B	WGS	89	2835907	32.739	Kenya	2015-05-07
1280.27	Staphylococcus aureus	8B	WGS	37	2739521	32.6607	Cape Verde	1997
1280.81	Staphylococcus aureus	8B	WGS	35	2757815	32.64
1280.29	Staphylococcus aureus	8B	Complete	2	2879556	32.7081	Denmark	2018-11-06
1280.74	Staphylococcus aureus	8B	WGS	56	2846470	32.66	Singapore	1982-01-01
1280.85	Staphylococcus aureus	8B	WGS	37	2752475	32.63
1280.32	Staphylococcus aureus	8B	Complete	1	2758027	32.6518	Switzerland	2004
1281	Staphylococcus aureus	8B	WGS	32	2772672	32.66
1280.31	Staphylococcus aureus	8B	Complete	1	2880126	32.8692	Norway	2007
1280.31	Staphylococcus aureus	8B	Complete	1	2880247	32.8652	Norway	2005
1280.88	Staphylococcus aureus	8B	WGS	38	2849559	32.69
1280.26	Staphylococcus aureus	8B	WGS	79	2788798	32.8469	Colombia	2018
1280.32	Staphylococcus aureus	8B	Complete	1	2730444	32.6273	Switzerland	2009
1280.32	Staphylococcus aureus	8B	Complete	1	2794579	32.6532	Switzerland	2009
1280.62	Staphylococcus aureus	8B	WGS	64	2949977	32.67		2010
1280.41	Staphylococcus aureus	8B	Complete	1	2697590	32.8393
1280.44	Staphylococcus aureus	8B	WGS	25	2847823	32.66	USA	2010
1280.39	Staphylococcus aureus	8B	Complete	2	2821889	32.7937
1280.4	Staphylococcus aureus	8B	WGS	26	2776377	32.67	USA	2009-07-01
1280.4	Staphylococcus aureus	8B	WGS	28	2810353	32.6275
1280.4	Staphylococcus aureus	8B	WGS	81	2765355	32.6961	USA	2011
1280.4	Staphylococcus aureus	8B	WGS	55	2815130	32.6836	USA	2009
1280.39	Staphylococcus aureus	8B	WGS	42	2854094	32.6552		2018-08-01
1280.36	Staphylococcus aureus	8B	Complete	2	2874372	32.82	Venezuela	2007-09-13
1280.18	Staphylococcus aureus	8B	WGS	4	3063420	32.8908		1900-2011
1280.36	Staphylococcus aureus	8B	WGS	71	2854275	32.62
1280.39	Staphylococcus aureus	8B	WGS	38	2779977	32.67	USA	2009-07-01
1280.99	Staphylococcus aureus	8B	WGS	41	2781514	32.68
1280.38	Staphylococcus aureus	8B	WGS	10	2947648	32.9219	Pakistan	2016-12-12
1280.38	Staphylococcus aureus	8B	WGS	108	2844672	32.5681	China	2019-09-09
1280.38	Staphylococcus aureus	8B	WGS	116	2784838	32.6	China	2019-07-25
1280.18	Staphylococcus aureus	8B	WGS	3	2912015	32.8627		1900-1949
1280.18	Staphylococcus aureus	8B	WGS	3	2926249	32.902		1900-1972
1280.18	Staphylococcus aureus	8B	WGS	2	2864497	32.8049	United Kingdom	1988
1280.39	Staphylococcus aureus	8B	WGS	42	2724519	32.6679	Australia	2020-01-30
1280.39	Staphylococcus aureus	8B	WGS	2	2832310	32.8107	USA	2017-05-17
1280.39	Staphylococcus aureus	8B	Complete	1	2698061	32.8416	France	2017
1280.35	Staphylococcus aureus	8B	WGS	24	2856078	32.6585	USA	2015-03-12
1280.22	Staphylococcus aureus	8B	WGS	23	2795859	32.6104	Switzerland	2005
1280.26	Staphylococcus aureus	8B	WGS	94	2857303	32.7341	Ireland	2012-2014
1280.22	Staphylococcus aureus	8B	WGS	105	2873555	32.6675	Australia	2008
1280.22	Staphylococcus aureus	8B	WGS	109	2870253	32.6835	Australia	2008
1280.23	Staphylococcus aureus	8B	WGS	16	2810046	32.6252	Ghana	2016-11-01
1280.41	Staphylococcus aureus	8B	WGS	52	2778966	32.6328	China	2017-11-09
1280.35	Staphylococcus aureus	8B	WGS	18	2776680	32.6701	USA	2016-07-18
1280.46	Staphylococcus aureus	9	WGS	50	2805554	32.69	China	2014-11-03
1280.14	Staphylococcus aureus	9	WGS	86	2820389	32.7	Taiwan	2010-07-05
1280.14	Staphylococcus aureus	9	WGS	69	2813521	32.76	Taiwan	2002-07-06
1280.14	Staphylococcus aureus	9	WGS	53	2900869	32.68	Taiwan	2006-07-07
1280.32	Staphylococcus aureus	9	WGS	24	2713392	32.6859	USA	2013-11-11
1280.31	Staphylococcus aureus	9	Complete	3	2755848	32.8304	Germany	2008-05-01
1280.33	Staphylococcus aureus	9	WGS	59	2838053	32.638	China	2020-08-14
1280.33	Staphylococcus aureus	9	WGS	49	2929037	32.6443	China	2020-08-14
1280.33	Staphylococcus aureus	9	WGS	60	2912077	32.6323	China	2020-08-14
1280.15	Staphylococcus aureus	9	WGS	55	2831587	32.67	Mexico	2011-11-15
1.41343e+06	Staphylococcus aureus	9	WGS	55	2744810	32.7	Netherlands	2010
1280.73	Staphylococcus aureus	9	WGS	32	2762915	32.65	USA	2005
1280.1	Staphylococcus aureus	9	WGS	27	2800590	32.67
1.41343e+06	Staphylococcus aureus	9	WGS	71	2778863	32.7	Netherlands	2008
1280.33	Staphylococcus aureus	9	WGS	54	2866616	32.6241	China	2019-07-05
904768	Staphylococcus aureus	9	WGS	44	2773658	32.7
1.41336e+06	Staphylococcus aureus	9	WGS	51	2778347	32.6	Germany
1280.33	Staphylococcus aureus	9	WGS	51	2899774	32.6106	China	2018-10-17
1280.34	Staphylococcus aureus	9	WGS	32	2726896	32.7161	India	2013-01-04
1280.33	Staphylococcus aureus	9	WGS	57	2949378	32.6005	China	2020-08-14
1280.14	Staphylococcus aureus	9	WGS	68	2836428	32.76	Taiwan	1998-10-07
1280.32	Staphylococcus aureus	9	WGS	81	2785520	32.6927	USA	2013-10-14
1280.32	Staphylococcus aureus	9	WGS	40	2715140	32.6697	USA	2011
1280.35	Staphylococcus aureus	9	WGS	19	2771667	32.6825	USA	2014-02-10
1280.34	Staphylococcus aureus	9	WGS	17	2829159	32.681	USA	2018-10-15
1280.36	Staphylococcus aureus	9	WGS	23	2792943	32.6936	Italy	2018
1280.33	Staphylococcus aureus	9	Complete	1	2859879	32.8724	China	2021-02-01
1280.36	Staphylococcus aureus	9	Complete	2	2743559	32.8	Germany	2008
1280.33	Staphylococcus aureus	9	WGS	60	2880219	32.6462	China	2020-08-14
1280.33	Staphylococcus aureus	9	WGS	67	2907886	32.6152	China	2020-08-14
1280.36	Staphylococcus aureus	9	WGS	62	2828684	32.7512		2017
1280.34	Staphylococcus aureus	9	WGS	47	2729986	32.7248	India	2009-09-17
1280.33	Staphylococcus aureus	9	WGS	68	2916835	32.5564	China	2019-04-12
1280.33	Staphylococcus aureus	9	WGS	77	2792492	32.7026	China	2019-04-12
1280.33	Staphylococcus aureus	9	WGS	79	2793470	32.6607	China	2019-04-12
1280.33	Staphylococcus aureus	9	WGS	40	2834766	32.6521	China	2019-07-05
1280.5	Staphylococcus aureus	9	WGS	25	2758519	32.77	USA	2012-06-12
1280.32	Staphylococcus aureus	9	WGS	32	2768557	32.7048	USA	2015
1280.32	Staphylococcus aureus	9	WGS	93	2771071	32.6795	USA	2014-03-25
1280.33	Staphylococcus aureus	9	WGS	60	2869248	32.6286	China	2020-08-14
1280.32	Staphylococcus aureus	9	WGS	38	2737637	32.7253	USA	2014-02-25
1280.32	Staphylococcus aureus	9	WGS	38	2705294	32.6423	USA	2005-07-03
1280.14	Staphylococcus aureus	9	WGS	71	2762647	32.69	Taiwan	2002-08-05
1280.34	Staphylococcus aureus	9	WGS	59	2667869	32.6731	India	2009-09-17
1280.18	Staphylococcus aureus	9	Complete	2	2842229	32.87	China	2014-06-01
1280.17	Staphylococcus aureus	9	WGS	46	2772003	32.6755	China	2016-04-01
1280.17	Staphylococcus aureus	9	WGS	55	2761230	32.6608	China	2016-04-01
1280.17	Staphylococcus aureus	9	WGS	54	2780226	32.6955	China	2015-07-01
1280.17	Staphylococcus aureus	9	WGS	94	2863415	32.6423	China	2016-04-01
1280.17	Staphylococcus aureus	9	WGS	53	2808934	32.6875	China	2016-04-01
1280.17	Staphylococcus aureus	9	WGS	66	2808349	32.6887	China	2016-04-01
1280.17	Staphylococcus aureus	9	WGS	98	2855301	32.6466	China	2016-04-01
1280.17	Staphylococcus aureus	9	WGS	38	2744280	32.6912	China	2015-07-01
1280.17	Staphylococcus aureus	9	WGS	41	2877000	32.6157	China	2015-07-01
1280.24	Staphylococcus aureus	9	Complete	2	2720671	32.8155
1280.24	Staphylococcus aureus	9	WGS	107	2741555	32.6736	USA	2013
1280.9	Staphylococcus aureus	9	WGS	18	2796600	32.66	USA	2009
1280.9	Staphylococcus aureus	9	WGS	27	2836479	32.64	USA	2009
1280.26	Staphylococcus aureus	9	WGS	63	2809362	32.6902	China	2015
1280.26	Staphylococcus aureus	9	WGS	61	2791546	32.6771	China	2013-07-01
1280.26	Staphylococcus aureus	9	WGS	58	2821677	32.6808	China	2010-09-01
1280.17	Staphylococcus aureus	9	WGS	104	2865133	32.6401	China	2016-04-01
1280.26	Staphylococcus aureus	9	WGS	57	2747383	32.6895	China	2011-08-01
1280.17	Staphylococcus aureus	9	WGS	69	2804622	32.6704	China	2016-04-01
1280.17	Staphylococcus aureus	9	WGS	48	2809010	32.6255	China	2016-04-01
1280.18	Staphylococcus aureus	9	Complete	1	2855865	32.8455	China	2014-07-01
1280.18	Staphylococcus aureus	9	WGS	116	2730307	32.7141	Czech Republic	2017
1280.18	Staphylococcus aureus	9	WGS	123	2783450	32.7157	Poland	2017
1280.18	Staphylococcus aureus	9	WGS	2	2830302	32.8386		1900-1951
1280.18	Staphylococcus aureus	9	WGS	2	2855856	32.8562	United Kingdom	1951
1280.18	Staphylococcus aureus	9	WGS	3	2826479	32.8735		1900-1951
1280.19	Staphylococcus aureus	9	WGS	34	2792378	32.685	China	2010-12-02
1280.19	Staphylococcus aureus	9	WGS	41	2849582	32.5928	Australia	2015-10-25
1280.19	Staphylococcus aureus	9	WGS	133	2778331	32.6655	Australia	2016-03-30
1280.22	Staphylococcus aureus	9	WGS	39	2703316	32.6176	Switzerland	2005
1280.17	Staphylococcus aureus	9	Complete	1	2849927	32.8865	Australia	1900-1941
1280.24	Staphylococcus aureus	9	WGS	132	2763703	32.7652	Argentina	2013
1280.17	Staphylococcus aureus	9	WGS	52	2809262	32.6659	China	2016-04-01
1280.17	Staphylococcus aureus	9	WGS	49	2760955	32.672	China	2016-04-01
1280.17	Staphylococcus aureus	9	WGS	119	2995091	32.5927	China	2015-07-01
1280.17	Staphylococcus aureus	9	WGS	69	2825691	32.6605	China	2016-04-01
1280.26	Staphylococcus aureus	9	WGS	62	2814180	32.6807	China	2013-07-01
1280.15	Staphylococcus aureus	9	WGS	7	2797992	32.72	Italy	2016-01-05
1280.26	Staphylococcus aureus	9	WGS	68	2735437	32.7317	China	2014-08-01
1280.26	Staphylococcus aureus	9	WGS	52	2783762	32.7153	China	2008-06-01
1280.26	Staphylococcus aureus	9	WGS	55	2798824	32.6912	China	2008-06-01
1280.26	Staphylococcus aureus	9	WGS	54	2765122	32.6818	China	2012-09-01
1280.26	Staphylococcus aureus	9	WGS	51	2761868	32.6749	China	2010-09-01
1280.26	Staphylococcus aureus	9	WGS	52	2796885	32.6846	China	2011-11-01
1280.26	Staphylococcus aureus	9	WGS	60	2815237	32.6935	China	2014-08-01
1280.26	Staphylococcus aureus	9	WGS	63	2757398	32.6684	China	2010-09-01
1280.26	Staphylococcus aureus	9	WGS	70	2814159	32.6651	China	2012-09-01
1280.26	Staphylococcus aureus	9	WGS	61	2826941	32.6868	China	2013-11-01
1280.26	Staphylococcus aureus	9	WGS	85	2819604	32.7006	China	2012-09-01
1280.26	Staphylococcus aureus	9	WGS	59	2786468	32.7038	China	2008-06-01
1280.26	Staphylococcus aureus	9	WGS	91	2801917	32.7158	China	2011-08-01
1280.26	Staphylococcus aureus	9	WGS	55	2790872	32.704	China	2014-08-01
1280.26	Staphylococcus aureus	9	WGS	129	2837141	32.6654	China	2011-08-01
1280.26	Staphylococcus aureus	9	WGS	68	2762404	32.6658	China	2009-05-01
1280.26	Staphylococcus aureus	9	WGS	55	2780305	32.6666	China	2008-06-01
1280.11	Staphylococcus aureus	97	WGS	44	2704404	32.7	United Kingdom	2012
46170.6	Staphylococcus aureus	97	WGS	31	2705554	32.6891
1280.1	Staphylococcus aureus	97	WGS	67	2777751	32.67	United Kingdom	2012
1280.1	Staphylococcus aureus	97	WGS	47	2694926	32.64	United Kingdom	2012
46170.1	Staphylococcus aureus	97	WGS	95	2798662	32.96	USA	1972
1280.27	Staphylococcus aureus	97	WGS	26	2867984	32.6958	Cape Verde	1997
1280.36	Staphylococcus aureus	97	WGS	105	2667401	32.7374	Italy	2017
1280.36	Staphylococcus aureus	97	WGS	71	2880454	32.8096	Italy	2019
1280.19	Staphylococcus aureus	97	Complete	1	2730514	32.7231
1280.1	Staphylococcus aureus	97	WGS	44	2839187	32.68	United Kingdom	2012
1280.19	Staphylococcus aureus	97	WGS	32	2734154	32.7085	USA	2018
1280.39	Staphylococcus aureus	97	WGS	37	2905917	32.7145	Italy	2019
1280.1	Staphylococcus aureus	97	WGS	52	2790020	32.75	United Kingdom	2012
1280.1	Staphylococcus aureus	97	WGS	48	2784036	32.74	United Kingdom	2012
1280.1	Staphylococcus aureus	97	WGS	77	2720905	32.61	United Kingdom	2012
1280.27	Staphylococcus aureus	97	WGS	37	2840823	32.6426	Cape Verde	1997
1280.1	Staphylococcus aureus	97	WGS	53	2803209	32.73	United Kingdom	2012
46170.2	Staphylococcus aureus	97	WGS	92	2604095	32.77	Italy	2011-04-26
1280.19	Staphylococcus aureus	97	Complete	1	2792888	32.8771	Kazakhstan	2017
1280.19	Staphylococcus aureus	97	Complete	1	2791218	32.8846	Kazakhstan	2017
1280.19	Staphylococcus aureus	97	WGS	38	2865053	32.6899
1280.16	Staphylococcus aureus	97	WGS	40	2703679	32.7051
1280.1	Staphylococcus aureus	97	WGS	44	2789806	32.69	United Kingdom	2012
1280.1	Staphylococcus aureus	97	WGS	75	2778418	32.66	United Kingdom	2012
1280.39	Staphylococcus aureus	97	WGS	26	2740502	32.6916	Sudan	2021-03-01
1280.26	Staphylococcus aureus	97	WGS	15	2736124	32.7114	Canada	2007-02-27
1280.26	Staphylococcus aureus	97	WGS	30	2779661	32.7265	Cape Verde	2013
1280.39	Staphylococcus aureus	97	WGS	55	2744799	32.7429	Belgium	2016
1.32366e+06	Staphylococcus aureus	97	WGS	29	2779319	32.7	Lebanon	2011
1280.27	Staphylococcus aureus	97	WGS	29	2736244	32.6911	Cape Verde	2013
1.32433e+06	Staphylococcus aureus	97	WGS	25	2787295	32.74	Lebanon	2011
1280.18	Staphylococcus aureus	97	WGS	2	2771350	32.825		1954
1280.99	Staphylococcus aureus	97	WGS	40	2715366	32.71
1280.1	Staphylococcus aureus	97	WGS	84	2699299	32.7	Australia	2013
1280.26	Staphylococcus aureus	97	WGS	17	2734685	32.7181	Canada	2008-03-29
1280.38	Staphylococcus aureus	97	WGS	32	2758147	32.6895		2020-06-03
1280.39	Staphylococcus aureus	97	WGS	34	2727921	32.6876	Australia	2015-01-04
1280.27	Staphylococcus aureus	97	WGS	30	2827310	32.6583	Cape Verde	1997
1280.1	Staphylococcus aureus	97	WGS	13	2776271	32.72	USA	2010
904729	Staphylococcus aureus	97	WGS	78	2799321	32.71
1280.1	Staphylococcus aureus	97	WGS	14	2742196	32.64	USA	2010
1280.39	Staphylococcus aureus	97	WGS	15	2730019	32.6788	Australia	2018
1280.1	Staphylococcus aureus	97	WGS	16	2737960	32.64	Tanzania	2014
1280.18	Staphylococcus aureus	97	WGS	2	2923343	32.8809	United Kingdom	1947
1280.27	Staphylococcus aureus	97	WGS	22	2764573	32.6612	Cape Verde	1997
1280.1	Staphylococcus aureus	97	WGS	57	2768209	32.7	United Kingdom	2012
1280.1	Staphylococcus aureus	97	WGS	48	2779012	32.73	United Kingdom	2012
1280.1	Staphylococcus aureus	97	WGS	49	2781674	32.59	United Kingdom	2012
1.38853e+06	Staphylococcus aureus	97	WGS	27	2764306	32.8	USA	2003
1280.23	Staphylococcus aureus	97	WGS	17	2759064	32.716	Ghana	2016-11-01
1280.11	Staphylococcus aureus	97	WGS	23	2789324	32.72	Thailand	2015
1280.12	Staphylococcus aureus	97	WGS	67	2779589	32.76	Chile	2013-05-07
1280.24	Staphylococcus aureus	97	WGS	71	2764653	32.7766	Argentina	2013
1280.44	Staphylococcus aureus	97	WGS	92	2713455	32.67	Australia	2006-04-27
1280.16	Staphylococcus aureus	97	WGS	60	2768557	32.9317	Argentina	2015
1280.31	Staphylococcus aureus	97	Complete	8	2801855	32.6027	India	2018
1280.24	Staphylococcus aureus	97	WGS	55	2820150	32.7393	Russia	2018
1280.24	Staphylococcus aureus	97	WGS	47	2748168	32.7199	Russia	2018
1280.24	Staphylococcus aureus	97	Complete	1	2774132	32.8797
1280.13	Staphylococcus aureus	97	WGS	64	2727813	32.68	USA	2014-11-28
1280.32	Staphylococcus aureus	97	WGS	72	2782020	32.6288	Egypt	2015
1280.17	Staphylococcus aureus	97	WGS	36	2754141	32.6927	Italy	2015-11-01
1280.25	Staphylococcus aureus	97	WGS	34	2725577	32.6878	United Kingdom	2012-2013
1280.32	Staphylococcus aureus	97	WGS	57	2811922	32.6785	Egypt	2015
1280.49	Staphylococcus aureus	97	WGS	35	2701161	32.77	USA	2010-06-25
1280.25	Staphylococcus aureus	97	WGS	39	2786214	32.6933	United Kingdom	2012-2013
1280.32	Staphylococcus aureus	97	WGS	33	2756366	32.6719	Egypt	2015
1280.17	Staphylococcus aureus	97	Complete	1	2808798	32.8026	Ireland	2010
1280.89	Staphylococcus aureus	97	WGS	14	2722394	32.65	USA	2010
1280.89	Staphylococcus aureus	97	WGS	21	2745972	32.69	USA	2010
1280.16	Staphylococcus aureus	97	WGS	42	2801975	32.7096	Lebanon	2016
1280.88	Staphylococcus aureus	97	WGS	42	2729589	32.67
1280.15	Staphylococcus aureus	97	WGS	53	2714821	32.74	Russia	2016
1280.15	Staphylococcus aureus	97	WGS	54	2691752	32.7	Russia	2017
1280.73	Staphylococcus aureus	97	WGS	56	2742482	32.69	USA	2005
1.41341e+06	Staphylococcus aureus	97	WGS	67	2876215	32.7	Italy	2011
1280.22	Staphylococcus aureus	97	WGS	28	2735858	32.7024	Switzerland	2005
1280.34	Staphylococcus aureus	97	WGS	6	2784339	32.629	India	2016-07-12
1280.4	Staphylococcus aureus	97	WGS	96	2798446	32.7185	Russia	2019-08-07
1280.34	Staphylococcus aureus	97	WGS	30	2787153	32.776	Finland	2011
1280.11	Staphylococcus aureus	97	WGS	21	2781043	32.67	Thailand	2015
1280.11	Staphylococcus aureus	97	WGS	17	2732658	32.71	Thailand	2015
1280.11	Staphylococcus aureus	97	WGS	18	2790540	32.73	Thailand	2015
1280.17	Staphylococcus aureus	97	Complete	1	2835275	32.8376		1963
1280.11	Staphylococcus aureus	97	WGS	20	2786000	32.73	Thailand	2015
1280.17	Staphylococcus aureus	97	Complete	1	2774360	32.891		1930
1280.19	Staphylococcus aureus	97	Complete	1	2750707	32.8564	USA	1933
1280.16	Staphylococcus aureus	97	WGS	41	2761281	32.682	Denmark	2014
1280.34	Staphylococcus aureus	97	WGS	51	2730338	32.6364	India	2013-01-04
1280.33	Staphylococcus aureus	97	WGS	54	2720711	32.6707	India	2011-10-07
1280.41	Staphylococcus aureus	97	WGS	91	2791606	32.7437	China	2017-07-26
1280.3	Staphylococcus aureus	97	WGS	52	2716298	32.6413	United Kingdom	2018
1280.33	Staphylococcus aureus	97	WGS	50	2736240	32.6399	India	2011-02-02
1280.11	Staphylococcus aureus	97	WGS	15	2721746	32.75	Thailand	2015
1280.42	Staphylococcus aureus	97	WGS	43	2772844	32.6903	Kenya	2007-08-21
1280.11	Staphylococcus aureus	97	WGS	15	2791288	32.73	Thailand	2015
1280.11	Staphylococcus aureus	97	WGS	20	2784530	32.66	Thailand	2015
1280.16	Staphylococcus aureus	97	WGS	55	2770020	32.6834	Denmark	2014
1280.34	Staphylococcus aureus	97	WGS	53	2735108	32.6412	India	2013-01-04
[truncated: 1 more rows]

## Sheet: Escherichia coli
Genome_id	Species	fastBAPS cluster	Status	N. contigs	Length	GC content	Isolation Country	Collection date
562.311	Escherichia coli	101	WGS	50	4980177	50.7067	United Kingdom	2015
562.527	Escherichia coli	101	Complete	1	4789695	50.8582	USA	2015-10-25
562.1	Escherichia coli	101	WGS	97	5010249	50.6091	Norway
562.966	Escherichia coli	101	WGS	82	4809569	50.7593	England	2015-06-15
562.475	Escherichia coli	101	WGS	85	4849629	50.7223	Japan	2014
562.595	Escherichia coli	101	Complete	3	5214762	50.6669	China	2019-06-25
562.216	Escherichia coli	101	WGS	95	4889917	50.66	Mexico	1988-12-22
562.618	Escherichia coli	101	WGS	104	5098696	50.8273	Mongolia	2017-07-23
562.808	Escherichia coli	101	WGS	121	5277823	50.3915	China	2018
562.782	Escherichia coli	101	WGS	224	5067779	50.5855	USA	2016-05-20
562.22	Escherichia coli	101	WGS	177	5177176	50.26	USA	1986-05-05
562.31	Escherichia coli	101	WGS	42	4790512	50.3778	United Kingdom	2014
562.209	Escherichia coli	101	WGS	203	5073856	50.64	USA	2013-09-19
562.362	Escherichia coli	101	WGS	108	4806927	50.6996	China	2016-09-01
562.999	Escherichia coli	101	WGS	144	4940032	50.662	Norway
562.572	Escherichia coli	101	WGS	99	5090699	50.5749
562.671	Escherichia coli	101	WGS	119	4928127	50.5975	United Kingdom	2017-12-05
562.552	Escherichia coli	101	WGS	270	5000108	50.5627	Nigeria	2015
562.792	Escherichia coli	101	WGS	138	5208306	50.4446	China	2016
562.1	Escherichia coli	101	WGS	73	4746002	50.4925	Norway
595495	Escherichia coli	101	Complete	2	5027172	50.78
562.548	Escherichia coli	101	WGS	151	4979234	50.6791	Tanzania
562.386	Escherichia coli	101	WGS	240	4952792	50.6518	China	2015
562.188	Escherichia coli	101	WGS	69	4697792	50.81	USA	1978-06-26
562.219	Escherichia coli	101	WGS	97	4912201	50.57	USA	2013
562.96	Escherichia coli	101	Complete	4	5128965	50.8301	China	2016-11-16
562.314	Escherichia coli	101	WGS	92	5061723	50.7752	United Kingdom	2015
562.469	Escherichia coli	101	WGS	138	5031902	50.6047	Japan	2014
562.865	Escherichia coli	101	WGS	207	5132320	50.5208	China	2014-10-03
562.103	Escherichia coli	101	WGS	143	4868640	50.7112	China	2002
562.759	Escherichia coli	101	WGS	70	4933508	50.7533	India	2016
562.22	Escherichia coli	101	WGS	169	5106688	50.68	USA	1986-03-10
562.889	Escherichia coli	101	WGS	289	4937547	50.7009		2016
562.208	Escherichia coli	101	WGS	155	4891227	50.62	Brazil	2015
562.187	Escherichia coli	101	WGS	343	5171901	50.55	USA	1979-04-24
562.392	Escherichia coli	101	WGS	182	4831378	50.5268	Pakistan	2009-02-09
562.106	Escherichia coli	101	WGS	141	5118441	50.5904	China	2019
562.475	Escherichia coli	101	WGS	110	4754843	50.8182	Japan	2014
562.222	Escherichia coli	101	WGS	108	4899967	50.75	USA	1985-07-23
562.305	Escherichia coli	101	WGS	107	4883791	50.4979	China	2016-09-01
562.721	Escherichia coli	101	WGS	71	4968990	50.8463	Singapore	2019-02-01
562.96	Escherichia coli	101	WGS	365	5362251	50.6733	France	2019
562.671	Escherichia coli	101	WGS	150	4946897	50.6441	United Kingdom	2018-04-17
562.701	Escherichia coli	101	Complete	4	5189876	50.764	Egypt	2016
562.474	Escherichia coli	101	WGS	149	5158927	50.3867	Japan	2014
562.104	Escherichia coli	101	WGS	88	5090931	50.4682	China	2019
562.704	Escherichia coli	101	WGS	113	5004684	50.5693	Bangladesh	2018-08-16
562.918	Escherichia coli	101	WGS	165	4706401	50.6779	USA	2020
562.222	Escherichia coli	101	WGS	102	4900457	50.76	USA	1986-10-22
562.136	Escherichia coli	101	WGS	127	5300249	50.36	China	2015-08-01
562.479	Escherichia coli	101	WGS	224	5080777	50.5064	Russia	2012
562.37	Escherichia coli	101	WGS	102	4864693	50.5943	USA	2017
562.9	Escherichia coli	101	WGS	117	4966053	50.7722	Austria	2019-10-10
562.174	Escherichia coli	101	WGS	123	4678721	50.81	USA	2007-08-06
1.28121e+06	Escherichia coli	101	WGS	62	5190522	50.8	Sweden	1995
1.44412e+06	Escherichia coli	101	WGS	168	5299384	50.7	Tanzania	2009
562.285	Escherichia coli	101	WGS	141	5038475	50.7114	China	2012
562.471	Escherichia coli	101	WGS	97	5314012	50.4806	Japan	2015
562.502	Escherichia coli	101	WGS	98	4905122	50.9028	USA	2018
562.473	Escherichia coli	101	WGS	84	4947767	50.7239	Japan	2013
1.28105e+06	Escherichia coli	101	WGS	53	5182083	50.6	Denmark	2004
562.975	Escherichia coli	101	WGS	115	5129319	50.5963	England	2016-04-07
562.367	Escherichia coli	101	WGS	116	5065975	50.6787	USA	2017
562.774	Escherichia coli	101	WGS	4	4983572	50.6763	China	2015
562.868	Escherichia coli	101	WGS	75	4701638	50.4491	Canada	2012-08-20
562.631	Escherichia coli	101	Complete	1	4747946	50.8004	USA
562.177	Escherichia coli	101	WGS	261	5215491	50.47	China	2014-02-01
562.678	Escherichia coli	101	WGS	72	5057656	50.6352	Mexico	1990
562.998	Escherichia coli	101	WGS	143	5049292	50.5431	Norway
562.809	Escherichia coli	101	WGS	165	5149799	50.7614		2020
562.1	Escherichia coli	101	WGS	87	4861950	50.635	Norway
562.139	Escherichia coli	101	WGS	147	4825041	50.54	Chile	1986-12-01
562.606	Escherichia coli	101	WGS	22	4928109	50.5189	Netherlands	2015
562.193	Escherichia coli	101	WGS	74	5146495	50.55	USA	2014
562.22	Escherichia coli	101	WGS	289	5197771	50.57	USA	2010-06-04
562.191	Escherichia coli	101	WGS	207	5012270	50.63	Colombia	2016
562.129	Escherichia coli	101	WGS	160	4972099	50.62	Israel	2009
562.211	Escherichia coli	101	WGS	63	4478888	50.7	USA	1975-01-01
2.04878e+06	Escherichia coli	101	Complete	5	5239738	50.66	Jordan	1993-1994
562.543	Escherichia coli	101	WGS	255	4975296	50.72	USA	2012-03-15
562.367	Escherichia coli	101	WGS	119	4636669	50.6163	USA	2017
562.638	Escherichia coli	101	WGS	6	5065434	50.6954	Japan	2017-08-23
562.138	Escherichia coli	101	WGS	138	5231541	50.61	Mali	2007
562.195	Escherichia coli	101	WGS	197	5078213	50.62	USA	1981-03-03
562.795	Escherichia coli	101	WGS	118	5163172	50.4993	China	2017
562.975	Escherichia coli	101	WGS	107	5222116	50.5489	England	2015-12-26
562.659	Escherichia coli	101	WGS	114	5156423	50.2313
562.551	Escherichia coli	101	WGS	159	5167236	50.1631
562.573	Escherichia coli	101	WGS	88	5105810	50.6682
562.37	Escherichia coli	101	WGS	63	4737070	50.7986	USA	2017
562.214	Escherichia coli	101	WGS	121	4746067	50.48	USA	1988-05-19
562.139	Escherichia coli	101	WGS	128	5249204	50.43	Pakistan	2007
1.22781e+06	Escherichia coli	101	WGS	160	5084721	50.8	Brazil	1994
562.188	Escherichia coli	101	WGS	135	4810245	50.73	USA	1981-01-01
562.214	Escherichia coli	101	WGS	102	5006353	50.61	USA	1988-07-21
562.984	Escherichia coli	101	WGS	70	4856901	50.595	Norway
562.957	Escherichia coli	101	WGS	191	5011339	50.506	China	2020-01-03
562.865	Escherichia coli	101	WGS	174	5169000	50.3218	China	2013-12-28
562.568	Escherichia coli	101	WGS	345	5019035	50.59	USA	2012-01-30
562.959	Escherichia coli	101	WGS	72	4732485	50.7215	China	2017
562.807	Escherichia coli	10A	WGS	182	5067425	50.4802	China	2020-05-01
562.457	Escherichia coli	10A	WGS	182	4938701	50.6268	Pakistan	2017-03-01
562.696	Escherichia coli	10A	WGS	4	5090026	50.8619		2018
562.808	Escherichia coli	10A	WGS	157	4909247	50.8271	Ghana	2017-04-01
2.86181e+06	Escherichia coli	10A	Complete	10	5676370	50.3298	France	2013
562.92	Escherichia coli	10A	WGS	127	4828894	50.7783	China	2018-12-01
562.332	Escherichia coli	10A	WGS	130	4958133	50.7289	Ukraine	2015-06-05
562.746	Escherichia coli	10A	Complete	4	4805372	50.6928	Switzerland	2015
562.101	Escherichia coli	10A	WGS	216	4786100	50.671
562.606	Escherichia coli	10A	WGS	201	5056180	50.6842	Kenya	2016-03-14
562.215	Escherichia coli	10A	WGS	214	4877425	50.65	USA	1990-01-10
562.51	Escherichia coli	10A	WGS	308	4860600	50.6599
562.585	Escherichia coli	10A	WGS	103	4896654	50.5016	Canada	2017-10-01
562.747	Escherichia coli	10A	WGS	124	4940964	50.6272	India	2018-07-25
562.263	Escherichia coli	10A	WGS	49	5007714	50.5	USA
562.395	Escherichia coli	10A	Complete	1	4757324	50.7469		1992
562.927	Escherichia coli	10A	WGS	80	5011700	50.6	Finland
562.137	Escherichia coli	10A	WGS	94	4305255	50.41	China	2012-04-29
562.551	Escherichia coli	10A	WGS	181	5171459	50.236
562.585	Escherichia coli	10A	WGS	109	4894570	50.6116	Canada	2017-10-01
562.812	Escherichia coli	10A	WGS	214	5065997	50.782		2012
562.704	Escherichia coli	10A	WGS	143	5042428	50.6505	Bangladesh	2019-03-06
562.14	Escherichia coli	10A	WGS	326	5230870	50.54	Austria	2016-06-20
562.457	Escherichia coli	10A	Complete	5	5135611	50.575	South Korea	2007-02-09
562.758	Escherichia coli	10A	WGS	274	4957220	50.7685	Germany	2019
562.94	Escherichia coli	10A	WGS	95	4983512	50.6802	China	2017-11-08
562.967	Escherichia coli	10A	WGS	202	4917748	50.6541	England	2015-07-15
562.525	Escherichia coli	10A	WGS	348	4936316	50.1272	China	2015-07-01
562.454	Escherichia coli	10A	WGS	102	4839692	50.7189	China	2017-09-27
562.791	Escherichia coli	10A	WGS	132	4993366	50.7033	China	2019-10-07
2.81041e+06	Escherichia coli	10A	Complete	9	5274803	50.7913	Poland	2018-05-05
562.21	Escherichia coli	10A	WGS	111	4526651	50.76	United Kingdom	1979
562.984	Escherichia coli	10A	WGS	119	5013750	50.5847	Norway
562.781	Escherichia coli	10A	WGS	407	5704679	50.663	China	2020-07-01
562.22	Escherichia coli	10A	WGS	157	4898461	50.71	USA	2010-02-26
562.481	Escherichia coli	10A	WGS	179	4790517	50.8508	Latvia	2012
562.386	Escherichia coli	10A	WGS	94	4898600	50.4745	Thailand	2015
562.781	Escherichia coli	10A	WGS	138	4641612	50.6772	Spain	2017
562.809	Escherichia coli	10A	WGS	140	4638772	50.7548		2020
511145	Escherichia coli	10A	WGS	116	4511552	50.731		2019-02-22
562.594	Escherichia coli	10A	WGS	430	5192815	50.5851	Italy	2019-03-01
562.195	Escherichia coli	10A	WGS	181	4622858	50.87	USA	1981-01-01
562.205	Escherichia coli	10A	Complete	5	5064173	50.77
562.455	Escherichia coli	10A	WGS	150	4807839	50.723	Australia	2017-01-30
562.572	Escherichia coli	10A	WGS	183	4958451	50.6848
562.889	Escherichia coli	10A	WGS	193	4571222	50.8113		2015
562.302	Escherichia coli	10A	WGS	102	4734373	50.7452	Germany	2013-01-21
562.594	Escherichia coli	10A	WGS	436	5116244	50.8343	Italy	2018-10-01
562.889	Escherichia coli	10A	WGS	181	4722086	50.7261		2015
562.129	Escherichia coli	10A	Complete	1	4839266	50.81	China	2013-09-28
562.362	Escherichia coli	10A	WGS	226	4969089	50.8321	India	2017
562.284	Escherichia coli	10A	WGS	124	5030549	50.6908	China	2014
562.792	Escherichia coli	10A	WGS	4	4996492	50.5206	China	2017-11-01
562.959	Escherichia coli	10A	WGS	234	4878867	50.6145	France	2019
562.583	Escherichia coli	10A	WGS	180	4946453	50.6904	Lebanon	2018-07-27
562.717	Escherichia coli	10A	Complete	1	4615619	50.704
562.746	Escherichia coli	10A	Complete	4	4859353	50.6727	Switzerland	2015
562.189	Escherichia coli	10A	WGS	295	4957041	50.6	USA	2006-12-06
562.343	Escherichia coli	10A	WGS	2	5274438	50.6542		1900-1952
562.686	Escherichia coli	10A	WGS	216	5030859	50.5853	China	2019
562.984	Escherichia coli	10A	WGS	123	4969316	50.7606	Norway
562.311	Escherichia coli	10A	WGS	75	4792308	50.7803	United Kingdom	2014
562.312	Escherichia coli	10A	WGS	93	4903804	50.5356	United Kingdom	2015
562.591	Escherichia coli	10A	WGS	214	5399813	50.6487	Canada	2014-08-19
562.102	Escherichia coli	10A	WGS	165	4819728	50.7076	Brazil	2019-09-01
562.104	Escherichia coli	10A	WGS	364	5021679	50.6871	Japan	2013
562.643	Escherichia coli	10A	Complete	2	5030994	50.9744	Canada	2018
562.988	Escherichia coli	10A	WGS	120	5052889	50.6529	Norway
562.312	Escherichia coli	10A	WGS	82	4994174	50.609	United Kingdom	2015
562.983	Escherichia coli	10A	WGS	95	4623554	50.6301	Norway
562.591	Escherichia coli	10A	WGS	124	4855692	50.6093	China	2016
562.685	Escherichia coli	10A	WGS	148	5112174	50.4153	China	2015
562.707	Escherichia coli	10A	WGS	220	4917057	50.7037	Paraguay	2012-09-01
562.527	Escherichia coli	10A	WGS	284	5443097	50.0959	China	2018-11-01
562.932	Escherichia coli	10A	WGS	3	4712903	50.76
562.454	Escherichia coli	10A	WGS	142	5034033	50.7324	China	2017-08-07
562.781	Escherichia coli	10A	WGS	185	4875121	50.8096	Spain	2017
562.67	Escherichia coli	10A	WGS	147	4603316	50.6896	China	2014-09-18
562.308	Escherichia coli	10A	WGS	165	5059027	50.6779	China	2016-07-01
562.898	Escherichia coli	10A	WGS	11	5120425	50.6801	Niger	2020-06-08
562.618	Escherichia coli	10A	WGS	78	4870424	50.3219	Mongolia	2017-07-23
562.617	Escherichia coli	10A	WGS	116	5017938	50.4405	USA	2014
2.60562e+06	Escherichia coli	10A	Complete	2	4822402	50.8379		2019-01-11
562.758	Escherichia coli	10A	WGS	176	4919081	50.8886	Germany	2018
562.671	Escherichia coli	10A	WGS	162	4981036	50.5418	United Kingdom	2017-12-13
562.997	Escherichia coli	10A	WGS	69	4688463	50.6216	Norway
562.988	Escherichia coli	10A	WGS	113	5031967	50.6925	Norway
562.932	Escherichia coli	10A	WGS	129	4834889	50.58		2013
562.507	Escherichia coli	10A	WGS	200	5017814	50.9596	Russia	2017
562.551	Escherichia coli	10A	WGS	150	5116694	50.3419
562.427	Escherichia coli	10A	WGS	142	4855720	50.8135	USA	2015
562.461	Escherichia coli	10A	WGS	223	4694887	51.0521	USA	2017-06-01
562.639	Escherichia coli	10A	Complete	3	4861548	50.6584	Canada	2016-2017
562.101	Escherichia coli	10A	WGS	293	5094754	50.5075
562.214	Escherichia coli	10A	WGS	131	4625177	50.75	Mexico	1991-02-02
562.585	Escherichia coli	10A	WGS	100	4904480	50.6963	Canada	2017-10-01
562.48	Escherichia coli	10A	WGS	178	4877255	50.9564	Latvia	2012
562.334	Escherichia coli	10A	WGS	181	5139940	50.6096	Germany	2013-01-01
562.898	Escherichia coli	10A	WGS	146	4828538	50.7392	New Zealand	2020-05-20
562.791	Escherichia coli	10A	WGS	237	5053406	50.7285	Malawi	2016-08-10
562.477	Escherichia coli	10B	WGS	170	4625509	50.92	France	2011
562.757	Escherichia coli	10B	WGS	129	5028996	50.7224	China
562.395	Escherichia coli	10B	WGS	9	5828052	50.6868	Switzerland	2012
562.177	Escherichia coli	10B	WGS	424	4931357	50.46	Colombia	2014-11-20
562.305	Escherichia coli	10B	WGS	136	4619719	50.8199	China	2016-09-01
562.305	Escherichia coli	10B	WGS	92	4821668	50.7157	China	2016-09-01
562.176	Escherichia coli	10B	WGS	365	4553213	50.77	USA
562.252	Escherichia coli	10B	WGS	89	4565704	50.64	USA	1996-07-09
562.628	Escherichia coli	10B	WGS	317	4805565	50.7523	Estonia	2012
562.963	Escherichia coli	10B	WGS	150	5030040	50.5523	China	2020-01-03
562.63	Escherichia coli	10B	WGS	107	4901982	50.5647	Peru	2019
562.218	Escherichia coli	10B	WGS	180	4860421	50.61	Mexico	2002-06-20
562.211	Escherichia coli	10B	WGS	100	4917879	50.65	USA	1998-08-24
562.962	Escherichia coli	10B	WGS	171	4984930	50.6471	China	2020-01-03
562.628	Escherichia coli	10B	WGS	159	4735290	50.6477	Estonia	2013
562.195	Escherichia coli	10B	WGS	115	4664480	50.49	USA	1982-02-08
562.211	Escherichia coli	10B	WGS	110	4909425	50.57	USA	1990-11-19
562.104	Escherichia coli	10B	WGS	316	5107566	50.6221	China	2016-07-01
562.368	Escherichia coli	10B	WGS	120	4978286	50.7035	USA	2017
562.343	Escherichia coli	10B	WGS	2	5010767	50.6945		1900-1952
562.165	Escherichia coli	10B	WGS	340	5330595	50.6	USA	2015
562.964	Escherichia coli	10B	WGS	201	4770557	50.7076	China	2020-01-03
562.254	Escherichia coli	10B	Complete	1	4792402	50.76	China	2015-01-12
562.189	Escherichia coli	10B	WGS	142	5229845	50.37	USA	1981-03-27
562.505	Escherichia coli	10B	WGS	2	5075789	50.4449	China	2018-03-19
562.574	Escherichia coli	10B	WGS	150	4919249	50.5132	Thailand
562.305	Escherichia coli	10B	WGS	132	5055312	50.3275	China	2016-09-01
562.686	Escherichia coli	10B	WGS	144	4725341	50.9026	China	2019
562.333	Escherichia coli	10B	WGS	164	4535554	50.8035	USA
562.367	Escherichia coli	10B	WGS	85	4808667	50.7409	USA	2017
562.309	Escherichia coli	10B	WGS	185	4747000	50.6877	China	2016-08-01
562.668	Escherichia coli	10B	WGS	188	4863028	50.7055	China
562.615	Escherichia coli	10B	WGS	196	5161332	50.5879	Brazil	2016-02-01
562.675	Escherichia coli	10B	WGS	125	5111023	50.6535	USA	2015-03-23
562.104	Escherichia coli	10B	WGS	250	5321500	50.4611	China	2017-07-01
562.945	Escherichia coli	10B	WGS	130	5090690	50.4826	China	2019-01-21
562.252	Escherichia coli	10B	WGS	151	4957456	50.47	USA	1996-10-24
562.753	Escherichia coli	10B	WGS	105	4596530	50.74
562.957	Escherichia coli	10B	WGS	158	5082799	50.5058	China	2020-01-03
562.302	Escherichia coli	10B	WGS	127	4715860	50.5602	Germany	2013-08-06
562.251	Escherichia coli	10B	WGS	262	4758329	50.66	USA	1983-02-08
562.574	Escherichia coli	10B	WGS	196	4964139	50.5803	Thailand
562.106	Escherichia coli	10B	WGS	192	4908032	50.457	China	2020
562.628	Escherichia coli	10B	WGS	154	4603800	50.6931	Switzerland	2019
562.574	Escherichia coli	10B	WGS	213	4824758	50.9142	Thailand
562.106	Escherichia coli	10B	WGS	172	4924652	50.447	China	2020
562.306	Escherichia coli	10B	WGS	139	4735406	50.6424	China	2016-09-01
562.674	Escherichia coli	10B	WGS	72	4719387	50.6366	South Africa	2018-12-27
562.942	Escherichia coli	10B	WGS	138	4717081	50.6497	Norway	2020-08-05
562.668	Escherichia coli	10B	WGS	180	4835757	50.8231	China
562.34	Escherichia coli	10B	Complete	1	4854459	50.6556	China	2017-09-05
562.574	Escherichia coli	10B	WGS	159	4761320	50.7574	Thailand
562.104	Escherichia coli	10B	WGS	295	5100946	50.607	China	2016-07-01
562.303	Escherichia coli	10B	WGS	157	4890369	50.6221	Japan	2007-02-21
562.227	Escherichia coli	10B	WGS	116	4758848	50.74	United Kingdom
562.773	Escherichia coli	10B	WGS	244	5147294	50.7411	Brazil	2018
562.214	Escherichia coli	10B	WGS	148	4693760	50.74	USA	1986-11-07
562.283	Escherichia coli	10B	WGS	191	4747321	50.6769	China	2016
562.673	Escherichia coli	10B	WGS	131	4715434	50.7797	South Africa	2018-08-28
562.103	Escherichia coli	10B	WGS	117	4573796	50.7883	China	2004
562.187	Escherichia coli	10B	WGS	165	5008913	50.65	USA	1980-05-28
562.745	Escherichia coli	10B	WGS	254	5106256	50.6794	Germany	2016
562.63	Escherichia coli	10B	WGS	139	4896945	50.5884	Peru	2019
562.311	Escherichia coli	10B	WGS	100	5320123	50.5751	United Kingdom	2015
562.628	Escherichia coli	10B	WGS	153	4605351	50.7088	Tanzania	2019
562.574	Escherichia coli	10B	WGS	111	5025322	50.7472	Thailand
562.96	Escherichia coli	10B	Complete	8	5120905	50.7799	China	2013-09-01
562.588	Escherichia coli	10B	WGS	100	4866590	50.6753	Singapore
562.102	Escherichia coli	10B	WGS	142	4937814	50.2797	China	2019-08-01
562.569	Escherichia coli	10B	WGS	275	4906706	50.5671	Germany
562.196	Escherichia coli	10B	WGS	69	4752661	50.63	Guatemala	2002
1.28119e+06	Escherichia coli	10B	WGS	62	4764127	50.8	Sweden	1997
562.674	Escherichia coli	10B	WGS	81	4833691	50.7168	South Africa	2019-01-17
562.808	Escherichia coli	10B	WGS	146	4834730	50.6714	China	2019
562.103	Escherichia coli	10B	WGS	103	5012043	50.5603	China
562.136	Escherichia coli	10B	WGS	144	5050276	50.49	China	2015-08-01
562.456	Escherichia coli	10B	WGS	164	4894030	50.5231	Pakistan	2016-05-01
562.55	Escherichia coli	10B	WGS	117	4867678	50.7907	China	2018-12-01
562.102	Escherichia coli	10B	WGS	163	4873728	50.6524	China	2014
562.456	Escherichia coli	10B	WGS	154	4951457	50.6487	Australia	2017-01-30
562.791	Escherichia coli	10B	WGS	148	4875934	50.5433	China	2019-09-01
562.195	Escherichia coli	10B	WGS	74	4715516	50.54	USA	1980-09-09
562.288	Escherichia coli	10B	WGS	141	4887399	50.47	Tanzania	2014
562.781	Escherichia coli	10B	WGS	188	4832375	50.6836	Pakistan	2020
562.964	Escherichia coli	10B	WGS	173	5070348	50.563	China	2020-01-03
562.964	Escherichia coli	10B	WGS	179	5109135	50.5365	China	2020-01-03
562.807	Escherichia coli	10B	WGS	208	4989470	50.5348	China	2019-09-22
562.747	Escherichia coli	10B	WGS	79	4625754	50.6782	India	2018-07-25
562.305	Escherichia coli	10B	WGS	108	4805011	50.6175	China	2016-09-01
562.214	Escherichia coli	10B	WGS	135	4899034	50.78	USA	1983-02-08
562.393	Escherichia coli	10B	WGS	153	4888894	50.7703	Mozambique	2012-02-01
562.945	Escherichia coli	10B	WGS	125	5082026	50.4844	China	2019-01-21
562.96	Escherichia coli	10B	Complete	7	5165969	50.8248	China	2017-07-11
562.368	Escherichia coli	10B	WGS	138	4858101	50.5609	USA	2017
562.332	Escherichia coli	10B	WGS	137	5026125	50.5491	Germany	2015-11-02
562.188	Escherichia coli	10B	WGS	195	5069820	50.46	USA	1976-01-01
562.386	Escherichia coli	10B	WGS	312	5231985	50.6215	China	2015
562.223	Escherichia coli	10B	WGS	125	4865091	50.39	Brazil	2016-12-01
562.307	Escherichia coli	10B	WGS	211	4964361	50.682	China	2016-08-01
562.982	Escherichia coli	10B	WGS	106	4775658	50.6215	Norway
562.254	Escherichia coli	10C	WGS	252	5161900	50.79	Canada	2011-06-07
562.105	Escherichia coli	10C	WGS	97	4925819	50.59	India	2013-06-12
562.34	Escherichia coli	10C	WGS	146	5313996	50.4116	Egypt	2016
562.746	Escherichia coli	10C	WGS	87	4639699	50.6812	Russia	2017
562.958	Escherichia coli	10C	WGS	114	4926763	50.5246	China	2014
562.115	Escherichia coli	10C	Complete	1	4731493	50.76
562.889	Escherichia coli	10C	WGS	272	4959143	50.9462		2015
562.9	Escherichia coli	10C	WGS	123	4704713	50.7066	Austria	2019-11-05
562.57	Escherichia coli	10C	WGS	96	5142274	50.73	USA	2011-12-16
562.964	Escherichia coli	10C	WGS	103	4891768	50.7537	China	2020-01-03
562.628	Escherichia coli	10C	WGS	337	4894087	50.7572	Switzerland	2019
562.773	Escherichia coli	10C	WGS	136	4746567	50.8304	Brazil	2014
562.309	Escherichia coli	10C	WGS	124	4736207	50.7206	China	2016-08-01
562.368	Escherichia coli	10C	WGS	155	4806715	50.6711	USA	2017
562.129	Escherichia coli	10C	WGS	115	4961554	50.68	Israel	2008
562.137	Escherichia coli	10C	WGS	329	5335842	50.41	China	2015-05-01
562.284	Escherichia coli	10C	WGS	78	4767825	50.5853	China	2017-08-08
562.461	Escherichia coli	10C	WGS	229	4898183	50.6583	USA	2017-06-01
562.792	Escherichia coli	10C	Complete	3	5171502	50.8433	Japan	2014
562.138	Escherichia coli	10C	WGS	228	5182040	50.71	Pakistan	2007
562.453	Escherichia coli	10C	WGS	161	5031974	50.7004	USA
562.343	Escherichia coli	10C	WGS	4	4969192	50.7273		1900-1953
562.473	Escherichia coli	10C	WGS	160	4882244	50.6973	Japan	2013
562.218	Escherichia coli	10C	WGS	201	4833391	50.74	USA	2007-03-06
562.292	Escherichia coli	10C	WGS	125	5040802	50.4896	China	2016-12-01
562.307	Escherichia coli	10C	WGS	177	4966007	50.621	China	2016-08-01
562.227	Escherichia coli	10C	WGS	116	4622809	50.74	United Kingdom
562.628	Escherichia coli	10C	WGS	238	4637393	50.801	Switzerland	2018
562.659	Escherichia coli	10C	WGS	143	4693236	50.6558
562.305	Escherichia coli	10C	WGS	124	4961220	50.5128	China	2016-09-01
562.215	Escherichia coli	10C	WGS	154	4774224	50.71	USA	1987-10-13
562.868	Escherichia coli	10C	WGS	101	4851896	50.7473	Canada	2013-07-25
562.368	Escherichia coli	10C	WGS	131	4875421	50.866	USA	2017
562.549	Escherichia coli	10C	WGS	236	4984779	50.7969	Tanzania
562.744	Escherichia coli	10C	WGS	234	4744538	50.7929	Lebanon	2018
562.94	Escherichia coli	10C	WGS	192	4883353	50.7054	China	2019-01-21
562.305	Escherichia coli	10C	WGS	123	4945305	50.6547	China	2016-09-01
562.306	Escherichia coli	10C	WGS	139	5123829	50.6611	China	2016-09-01
562.191	Escherichia coli	10C	WGS	241	4827699	50.68	Colombia	2016
562.794	Escherichia coli	10C	Complete	7	5347167	50.8794	Canada	2014-2015
562.504	Escherichia coli	10C	WGS	287	4808745	50.47	USA	2011-04-01
562.868	Escherichia coli	10C	WGS	143	4889113	50.7552	Canada	2012-08-16
562.705	Escherichia coli	10C	WGS	147	4588287	50.6424	Laos	2018
562.782	Escherichia coli	10C	WGS	164	4957035	50.95	Canada	2014-01-01
562.988	Escherichia coli	10C	WGS	231	4950865	50.8208	Norway
562.72	Escherichia coli	10C	WGS	170	4693229	50.8078	China	2018-11-02
562.958	Escherichia coli	10C	WGS	277	5286140	50.4487		2019-11-01
562.734	Escherichia coli	10C	WGS	137	5489445	50.5938	Spain	2013-07-31
562.305	Escherichia coli	10C	WGS	137	4765511	50.6178	China	2016-09-01
562.811	Escherichia coli	10C	WGS	109	4476322	50.6874		1980
562.697	Escherichia coli	10C	WGS	18	4887624	50.6394	Brazil	2017-01-09
562.302	Escherichia coli	10C	WGS	189	4962276	50.6831	Germany	2013-08-06
562.475	Escherichia coli	10C	WGS	117	4909767	50.5506	Japan	2014
331113	Escherichia coli	10C	Complete	1	4643538	50.8	USA	1978
562.361	Escherichia coli	10C	WGS	222	5141076	50.8468	Canada	2011-06-07
1.33354e+06	Escherichia coli	10C	WGS	113	4725415	50.72
562.473	Escherichia coli	10C	WGS	80	4740011	50.8866	Japan	2014
562.658	Escherichia coli	10C	WGS	150	4727339	50.6336
562.332	Escherichia coli	10C	WGS	102	4680757	50.7946	Germany	2015-09-01
562.221	Escherichia coli	10C	WGS	156	4627463	50.74	USA	2009-06-03
562.961	Escherichia coli	10C	Complete	3	4765513	50.8788	Turkey	2021-04-16
562.957	Escherichia coli	10C	WGS	221	4899274	50.4863	China	2021-03-05
562.308	Escherichia coli	10C	WGS	116	4803234	50.9405	China	2016-08-01
562.282	Escherichia coli	10C	WGS	149	4754948	50.5356	China	2015
562.548	Escherichia coli	10C	WGS	108	4786391	50.7202	Tanzania
562.72	Escherichia coli	10C	WGS	272	4638112	50.6997	China	2018-11-02
562.673	Escherichia coli	10C	WGS	127	4796748	50.5996	South Africa	2018-12-27
562.229	Escherichia coli	10C	WGS	98	4875446	50.48	United Kingdom
562.961	Escherichia coli	10C	WGS	135	4853011	50.5952	Viet Nam	2014
562.194	Escherichia coli	10C	WGS	85	4802435	50.78		2007
562.972	Escherichia coli	10C	WGS	165	4954986	50.7392	England	2015-10-07
562.792	Escherichia coli	10C	WGS	263	4878072	50.676	Ecuador	2018-06-01
562.706	Escherichia coli	10C	WGS	102	4543825	50.58	China	2012
562.707	Escherichia coli	10C	WGS	205	4771919	50.6825	Hungary	2016-12-01
562.139	Escherichia coli	10C	WGS	399	5113019	50.53		2012
562.971	Escherichia coli	10C	WGS	205	4924503	50.7814	England	2016-02-05
562.472	Escherichia coli	10C	WGS	310	4610625	50.9452	Japan	2015
562.671	Escherichia coli	10C	WGS	340	5068251	51.0826	United Kingdom	2017-12-23
562.394	Escherichia coli	10C	WGS	117	4551558	50.7484	China	2006-07-01
562.263	Escherichia coli	10C	WGS	84	4829077	50.67	USA
562.807	Escherichia coli	10C	WGS	94	4924680	50.7518		2020-10-24
562.37	Escherichia coli	10C	WGS	115	5017594	50.6028	USA	2017
562.719	Escherichia coli	10C	WGS	221	4508868	50.7242	Australia	2010-09-23
562.37	Escherichia coli	10C	WGS	143	4795546	50.5489	USA	2017
562.557	Escherichia coli	10C	WGS	85	4927353	50.7395	Tanzania	2018-07-01
562.309	Escherichia coli	10C	WGS	129	4590841	50.732	China	2016-08-01
562.919	Escherichia coli	10C	WGS	251	4983921	50.8704	USA	2020
562.218	Escherichia coli	10C	WGS	248	5151291	50.69	USA	2007-03-06
562.213	Escherichia coli	10C	WGS	196	4795819	50.72	Saudi Arabia	1991-02-28
562.106	Escherichia coli	10C	WGS	129	5139041	50.5355	China	2020
562.734	Escherichia coli	10C	WGS	156	5251119	50.6644	Spain	2013-07-31
562.812	Escherichia coli	10C	WGS	208	4729592	50.8119		2010
562.37	Escherichia coli	10C	WGS	246	4847746	50.8734	USA	2017
562.236	Escherichia coli	10C	WGS	185	4973483	51.01	United Kingdom
562.305	Escherichia coli	10C	WGS	113	4801530	50.5399	China	2016-09-01
562.286	Escherichia coli	10C	WGS	247	4767277	50.7868	China	2012
562.919	Escherichia coli	10C	WGS	271	4865293	51.1213	USA	2020
562.792	Escherichia coli	10C	Complete	5	5228028	50.8955	Canada	2014-2015
562.103	Escherichia coli	10C	WGS	184	4620273	50.7615	China	2009
562.604	Escherichia coli	10C	WGS	174	4820078	50.6425	China	2018-04-01
749533	Escherichia coli	10D	WGS	182	5292439	50.51
562.717	Escherichia coli	10D	WGS	120	4971965	50.49	Netherlands	2013-07-01
1.04833e+06	Escherichia coli	10D	WGS	30	5404111	50.64	Germany	2011
562.473	Escherichia coli	10D	WGS	115	5354094	50.4979	Japan	2013
562.135	Escherichia coli	10D	WGS	135	5145720	50.59	USA	2015-12-02
562.551	Escherichia coli	10D	Complete	3	5536879	50.544	France	2007-05-03
1.24078e+06	Escherichia coli	10D	WGS	36	5278586	50.69
2.77866e+06	Escherichia coli	10D	Complete	4	5190756	50.6882	Canada	2017-05-08
562.745	Escherichia coli	10D	WGS	134	4901582	50.6656	Germany	2016
562.19	Escherichia coli	10D	WGS	172	4989334	50.73	USA	1970-05-14
562.393	Escherichia coli	10D	WGS	232	5017703	50.4925	Kenya	2012-05-22
562.238	Escherichia coli	10D	WGS	95	4956162	50.6	United Kingdom
562.63	Escherichia coli	10D	WGS	219	5225631	50.6	Peru	2018
562.988	Escherichia coli	10D	WGS	146	5155162	50.509	Norway
340184	Escherichia coli	10D	Complete	5	5230440	50.76	Viet Nam	1971-07-01
562.991	Escherichia coli	10D	WGS	94	4757293	50.639	Norway
562.988	Escherichia coli	10D	WGS	149	5039417	50.5034	Norway
562.103	Escherichia coli	10D	WGS	325	5445360	50.3162	China	2011
562.765	Escherichia coli	10D	Complete	3	5294813	50.7855	Saudi Arabia
562.868	Escherichia coli	10D	WGS	89	4902618	50.676	Canada	2011-08-29
562.81	Escherichia coli	10D	WGS	379	4714413	50.8124		2001
562.392	Escherichia coli	10D	WGS	232	5239405	50.4382	Pakistan	2012-07-31
562.721	Escherichia coli	10D	WGS	219	5182638	50.6608
562.678	Escherichia coli	10D	Complete	6	5403712	50.7127
1.11605e+06	Escherichia coli	10D	WGS	54	5541638	50.6	Bangladesh	2011
562.571	Escherichia coli	10D	WGS	111	5275633	50.6667
562.583	Escherichia coli	10D	WGS	196	5283376	50.453	Lebanon	2017-08-23
562.305	Escherichia coli	10D	WGS	135	4974528	50.603	China	2016-09-01
562.654	Escherichia coli	10D	WGS	140	5077170	50.4664	United Kingdom	2015-06-08
562.548	Escherichia coli	10D	WGS	237	5230168	50.709	Tanzania
562.976	Escherichia coli	10D	WGS	154	4908080	50.5147
562.306	Escherichia coli	10D	WGS	185	4824385	50.744	China	2016-09-01
562.546	Escherichia coli	10D	WGS	213	5128469	50.8056	Tanzania	2015-06-25
562.307	Escherichia coli	10D	WGS	104	4736066	50.8564	Japan	2017-03-24
562.458	Escherichia coli	10D	WGS	173	5056257	50.6672	Pakistan
1.11612e+06	Escherichia coli	10D	WGS	50	5222104	50.7	Bangladesh	2007
562.263	Escherichia coli	10D	WGS	74	5002971	50.6	USA
562.802	Escherichia coli	10D	WGS	59	5224908	50.69	Russia
562.504	Escherichia coli	10D	WGS	350	5290575	50.3818	South Africa	2018-08-14
562.391	Escherichia coli	10D	Complete	4	5179575	50.5386	India	2010-02-22
562.192	Escherichia coli	10D	WGS	143	5120590	50.66	USA	2014
562.192	Escherichia coli	10D	WGS	129	5137331	50.65	USA	2014
562.458	Escherichia coli	10D	WGS	181	5059083	50.6564	Pakistan
562.481	Escherichia coli	10D	WGS	135	5174204	50.5877	Latvia	2012
562.104	Escherichia coli	10D	WGS	90	5037959	50.8405	China	2019
562.464	Escherichia coli	10D	WGS	146	5394791	50.5076	Canada	2006-05-26
1.03893e+06	Escherichia coli	10D	WGS	229	5314194	50.6	Germany	2011
562.745	Escherichia coli	10D	WGS	135	4937784	50.5977	Germany	2016
562.102	Escherichia coli	10D	WGS	183	4981043	50.7123	Ghana	2021-06-14
562.304	Escherichia coli	10D	WGS	133	5064844	50.5615	China	2016-09-01
562.686	Escherichia coli	10D	WGS	199	5123477	50.8419	China	2019
562.252	Escherichia coli	10D	WGS	204	5082511	50.63	USA	1997-02-21
562.721	Escherichia coli	10D	WGS	113	4951381	50.7333	Singapore	2019-02-01
562.811	Escherichia coli	10D	WGS	147	4708944	50.5776		1980
562.54	Escherichia coli	10D	WGS	103	4436792	50.7531	Tanzania	2015-06-25
562.987	Escherichia coli	10D	WGS	87	5007599	50.6311	Norway
562.165	Escherichia coli	10D	WGS	116	5246260	50.63	Canada
562.104	Escherichia coli	10D	WGS	278	4829971	50.8015	Japan	2014
562.794	Escherichia coli	10D	WGS	115	5254787	50.5515	China	2018
562.392	Escherichia coli	10D	WGS	249	5124102	50.5739	Pakistan	2008-03-12
562.92	Escherichia coli	10D	WGS	256	4928333	50.8558	China	2018-12-01
562.137	Escherichia coli	10D	WGS	102	5076836	50.64	China	2015-08-01
562.213	Escherichia coli	10D	WGS	203	5046956	50.79	Saudi Arabia	1991-02-28
562.651	Escherichia coli	10D	WGS	120	4906328	50.5833	United Kingdom	2014-07-19
562.477	Escherichia coli	10D	WGS	191	4850468	50.9631	France	2011
562.343	Escherichia coli	10D	WGS	2	5383286	50.6248		1900-1952
1.04825e+06	Escherichia coli	10D	Complete	8	5446006	50.63	Denmark	2011-05-18
562.476	Escherichia coli	10D	WGS	76	5069763	50.5677	USA	2018
562.221	Escherichia coli	10D	WGS	124	4924493	50.63	USA	2010-03-12
562.102	Escherichia coli	10D	WGS	152	4887493	50.633	Bangladesh	2021-08-07
562.764	Escherichia coli	10D	Complete	10	5181753	50.7938	Germany	2018
1.24076e+06	Escherichia coli	10D	WGS	68	5267286	50.76
562.338	Escherichia coli	10D	WGS	257	5297124	50.6134
1.13385e+06	Escherichia coli	10D	Complete	3	5389708	50.651
562.229	Escherichia coli	10D	WGS	182	5151295	50.59	United Kingdom
562.102	Escherichia coli	10D	WGS	174	4885951	50.7316
562.96	Escherichia coli	10D	WGS	329	4965830	50.7791	France	2019
562.678	Escherichia coli	10D	Complete	3	5182605	50.2026
562.344	Escherichia coli	10D	WGS	245	4859565	50.8472	France	2018
562.997	Escherichia coli	10D	WGS	92	5133765	50.6077	Norway
562.976	Escherichia coli	10D	WGS	166	5208864	50.4868
562.394	Escherichia coli	10D	WGS	265	5127761	50.5165	Gambia	2008-10-16
585398	Escherichia coli	10D	Complete	2	5329142	50.7
562.888	Escherichia coli	10D	WGS	388	5151496	50.7621		2015
562.782	Escherichia coli	10D	WGS	125	4828931	50.7612	Nigeria	2017-01-21
562.667	Escherichia coli	10D	WGS	152	4920619	50.5904	India	2019
1.06862e+06	Escherichia coli	10D	WGS	56	5374199	50.64	France	2011
562.106	Escherichia coli	10D	WGS	200	5312866	50.5646	China	2019
562.34	Escherichia coli	10D	WGS	92	4872199	50.5579	China	2013-12-01
562.549	Escherichia coli	10D	WGS	386	5472782	50.5197	Tanzania
562.549	Escherichia coli	10D	WGS	151	5154032	50.6327	Tanzania
562.583	Escherichia coli	10D	WGS	195	5386671	50.5283	Canada	2014-04-08
562.393	Escherichia coli	10D	WGS	206	5103495	50.6015	Mali	2010-07-02
562.224	Escherichia coli	10D	Complete	5	5425513	50.58		1997
562.686	Escherichia coli	10D	WGS	318	5263097	50.5021	China	2019
562.616	Escherichia coli	10D	WGS	210	5214392	50.5874	Mexico	2010-05-14
562.344	Escherichia coli	10D	WGS	350	5283791	50.6036	France	2018
562.211	Escherichia coli	10D	WGS	106	4728179	50.65	USA	1996-01-15
562.102	Escherichia coli	10D	WGS	175	5402395	50.6519	China	2011
562.638	Escherichia coli	10D	WGS	128	4844146	50.5011		2019-05-22
562.888	Escherichia coli	117	WGS	118	4901681	50.8593		2015
562.745	Escherichia coli	117	WGS	322	5220895	50.7163	Germany	2016
562.334	Escherichia coli	117	WGS	249	5119887	50.6993	Australia	2012-02-23
562.986	Escherichia coli	117	WGS	71	5042805	50.6315	Norway
562.569	Escherichia coli	117	WGS	267	5309135	50.6085	Germany
562.254	Escherichia coli	117	WGS	199	5187927	50.69	USA	2016
562.212	Escherichia coli	117	WGS	212	4982952	50.69	USA	1982-08-28
562.113	Escherichia coli	117	WGS	112	5099777	50.71	Poland	2015
562.482	Escherichia coli	117	WGS	165	5289492	50.6584	France	2006-2007
562.764	Escherichia coli	117	WGS	128	5260803	50.6931	China	2019-09-06
562.101	Escherichia coli	117	WGS	170	5194525	50.7597	Norway
562.534	Escherichia coli	117	WGS	175	5296543	50.64	USA	2010
562.997	Escherichia coli	117	WGS	86	5048402	50.7045	Norway
562.456	Escherichia coli	117	WGS	103	5088929	50.6825	Pakistan	2016-08-01
562.313	Escherichia coli	117	WGS	84	5137611	50.6777	United Kingdom	2015
562.65	Escherichia coli	117	WGS	129	5383807	50.4448	United Kingdom	2014-12-26
562.371	Escherichia coli	117	WGS	107	5185517	50.5874	USA	2017
562.987	Escherichia coli	117	WGS	237	5113170	50.61	France	1980
562.101	Escherichia coli	117	WGS	147	5017029	50.5669	Norway
562.865	Escherichia coli	117	WGS	181	5231933	50.4706	China	2009-11-01
562.457	Escherichia coli	117	WGS	129	4937942	50.7121	Pakistan	2017-04-01
562.889	Escherichia coli	117	WGS	371	5341575	50.7009		2015
562.314	Escherichia coli	117	WGS	66	5254663	50.5686	United Kingdom	2015
562.651	Escherichia coli	117	WGS	199	5188553	50.6903	United Kingdom	2013-12-27
562.334	Escherichia coli	117	WGS	167	5074279	50.6176	Australia	2012-01-18
562.568	Escherichia coli	117	WGS	435	5322407	50.453	Germany
562.103	Escherichia coli	117	WGS	325	5314126	50.4766	China	1995
562.305	Escherichia coli	117	WGS	111	4965677	50.6812	China	2016-09-01
562.22	Escherichia coli	117	WGS	183	5039502	50.71	USA	2011-07-14
562.548	Escherichia coli	117	WGS	246	5275092	50.46	Malaysia	2013-09-15
562.221	Escherichia coli	117	WGS	295	5261698	50.67	USA	2011-01-27
562.313	Escherichia coli	117	WGS	60	5192390	50.648	United Kingdom	2015
562.568	Escherichia coli	117	WGS	326	5533341	50.4293	Germany
562.795	Escherichia coli	117	Complete	4	5514343	50.79	USA	2008-03-01
562.899	Escherichia coli	117	WGS	166	5267370	50.6899	South Africa	2016
562.764	Escherichia coli	117	WGS	101	5180226	50.6699	China	2019-09-06
562.781	Escherichia coli	117	WGS	218	5480682	50.4505	Spain	2017
562.865	Escherichia coli	117	WGS	217	5276526	50.5228	China	2008-11-03
562.192	Escherichia coli	117	WGS	257	5380655	50.62	USA	2015
562.756	Escherichia coli	117	Complete	6	5351766	50.4671	China	2014
562.568	Escherichia coli	117	WGS	306	5266938	50.5243	Germany
562.367	Escherichia coli	117	WGS	103	5205742	50.6583	USA	2017
562.22	Escherichia coli	117	WGS	197	5312358	50.57	Singapore	1999-06-10
562.763	Escherichia coli	117	WGS	200	5368360	50.5934	Germany	2018
562.332	Escherichia coli	117	WGS	224	5235017	50.4799	Australia	2009-01-09
562.587	Escherichia coli	117	WGS	150	5179006	50.6919	Italy	2015-07-20
562.708	Escherichia coli	117	Complete	8	5168953	50.7777	USA
562.657	Escherichia coli	117	WGS	231	5157140	50.7073	United Kingdom	2015-08-18
562.225	Escherichia coli	117	WGS	125	5116933	50.78	United Kingdom
562.807	Escherichia coli	117	WGS	396	5484183	50.551	Portugal	2018-05-14
562.1	Escherichia coli	117	WGS	102	5081725	50.741	Norway
562.1	Escherichia coli	117	WGS	140	5045128	50.7477	Norway
562.287	Escherichia coli	117	WGS	255	5255601	50.4913	Denmark	2015
562.313	Escherichia coli	117	WGS	68	5243391	50.6404	United Kingdom	2015
562.283	Escherichia coli	117	WGS	274	5172319	50.6989	USA	2010-04-21
562.472	Escherichia coli	117	WGS	435	4926230	51.1104	Japan	2015
562.313	Escherichia coli	117	WGS	72	5270621	50.6045	United Kingdom	2015
562.592	Escherichia coli	117	WGS	114	5476085	50.5639	South Korea	2016
562.569	Escherichia coli	117	WGS	200	5229158	50.6998	Germany
562.332	Escherichia coli	117	WGS	305	5212207	50.6505	Australia	2007-03-07
562.775	Escherichia coli	117	WGS	120	4965434	50.7651	Brazil	2018-2019
562.332	Escherichia coli	117	WGS	235	5099321	50.6905	Australia	2008-06-11
562.456	Escherichia coli	117	WGS	131	5162477	50.6303	Pakistan	2016-05-01
562.757	Escherichia coli	117	Complete	2	5092163	50.7175	China	2019-11-01
562.232	Escherichia coli	117	WGS	145	5138497	50.66	United Kingdom
562.569	Escherichia coli	117	WGS	142	5149915	50.6421	Germany
562.314	Escherichia coli	117	WGS	78	5059351	50.7288	United Kingdom	2015
562.456	Escherichia coli	117	WGS	141	5414126	50.413	Pakistan	2016-10-01
562.463	Escherichia coli	117	WGS	120	5202636	50.5367	Denmark	2014
562.745	Escherichia coli	117	WGS	256	5302634	50.6619	Germany	2016
562.744	Escherichia coli	117	WGS	293	5273534	50.8715	Germany	2016
562.287	Escherichia coli	117	WGS	133	4946214	50.7443	Denmark	2015
562.215	Escherichia coli	117	WGS	200	4931201	50.77	USA	1987-09-11
562.101	Escherichia coli	117	WGS	177	5059588	50.695	Norway
562.314	Escherichia coli	117	WGS	96	5259171	50.7096	United Kingdom	2015
562.332	Escherichia coli	117	WGS	233	5098414	50.6813	Australia	2008-06-11
562.675	Escherichia coli	117	WGS	83	4819574	50.8549	USA	2015
562.192	Escherichia coli	117	WGS	258	5118281	50.69	Thailand	2015-03-08
562.757	Escherichia coli	117	WGS	296	5381728	50.6405	Belgium	2017-11-20
1.41169e+06	Escherichia coli	117	WGS	424	5186948	50.7
562.205	Escherichia coli	117	Complete	7	5379699	50.58	Japan	2008
562.745	Escherichia coli	117	WGS	291	5290217	50.6976	Germany	2016
562.368	Escherichia coli	117	WGS	128	5273560	50.6398	USA	2017
562.853	Escherichia coli	117	WGS	219	5163233	50.6	USA	2002
562.223	Escherichia coli	117	WGS	107	5264120	50.62	Netherlands	2010
562.806	Escherichia coli	117	WGS	220	5371195	50.7821		2016
562.313	Escherichia coli	117	WGS	66	5144400	50.6604	United Kingdom	2015
562.745	Escherichia coli	117	WGS	191	5097731	50.6336	Germany	2016
562.552	Escherichia coli	117	WGS	167	5272170	50.5475	France	2017-09-08
562.369	Escherichia coli	117	WGS	242	5336674	50.7233	USA	2017
562.455	Escherichia coli	117	WGS	230	5326743	50.5684	Australia	2017-01-30
562.991	Escherichia coli	117	WGS	113	5153718	50.7633	Norway
562.568	Escherichia coli	117	WGS	411	5330568	50.5117	Germany
562.659	Escherichia coli	117	WGS	112	5017294	50.804
562.226	Escherichia coli	117	WGS	122	5021939	50.73	United Kingdom
562.314	Escherichia coli	117	WGS	66	5255921	50.5585	United Kingdom	2015
562.334	Escherichia coli	117	WGS	313	5272863	50.5941	Australia	2011-01-05
562.707	Escherichia coli	117	WGS	308	5408211	50.7614	Paraguay	2012-09-01
562.997	Escherichia coli	117	WGS	198	5141931	50.6924	Norway
562.334	Escherichia coli	117	WGS	324	5321379	50.5633	Australia	2012-02-23
562.972	Escherichia coli	1193	WGS	154	5122123	50.5647	England	2015-10-13
562.653	Escherichia coli	1193	WGS	206	5376301	50.653	United Kingdom	2014-05-16
562.106	Escherichia coli	1193	WGS	44	5054491	50.5845	Bangladesh	2019
562.695	Escherichia coli	1193	WGS	102	5053425	50.6441	China	2015-03-01
562.23	Escherichia coli	1193	WGS	110	5087434	50.56	United Kingdom
562.975	Escherichia coli	1193	WGS	95	5024446	50.5746	England	2014-08-13
562.651	Escherichia coli	1193	WGS	75	5037077	50.5436	United Kingdom	2014-03-05
562.651	Escherichia coli	1193	WGS	107	5163324	50.6364	United Kingdom	2014-08-17
1.18175e+06	Escherichia coli	1193	WGS	56	5302065	50.7		2010
562.47	Escherichia coli	1193	WGS	145	4842098	50.809	Japan	2015
562.695	Escherichia coli	1193	WGS	81	5097016	50.5847	China	2015-03-01
562.977	Escherichia coli	1193	WGS	135	5091562	50.6129
562.101	Escherichia coli	1193	WGS	82	5102641	50.5903	Norway
562.309	Escherichia coli	1193	WGS	109	4938888	50.594	Japan	2016-12-14
562.99	Escherichia coli	1193	WGS	92	5060485	50.6383	Norway
562.793	Escherichia coli	1193	WGS	87	5111183	50.5761	Australia	2008
562.101	Escherichia coli	1193	WGS	73	4935545	50.5899	Norway
562.695	Escherichia coli	1193	WGS	78	4956527	50.5873	China	2015-03-01
562.775	Escherichia coli	1193	WGS	268	4920711	50.6223	Russia	2015-02-15
1.16936e+06	Escherichia coli	1193	WGS	174	5360435	50.6		2009
562.793	Escherichia coli	1193	WGS	89	5131362	50.5707	Australia	2008
1.43868e+06	Escherichia coli	1193	WGS	33	5039445	50.6	USA	2013
562.229	Escherichia coli	1193	WGS	103	5004966	50.64	United Kingdom
562.388	Escherichia coli	1193	WGS	64	5143148	50.5843	USA
562.482	Escherichia coli	1193	WGS	161	5117110	50.5008	Estonia	2012
562.696	Escherichia coli	1193	WGS	82	5039712	50.6005	China	2014-09-01
562.696	Escherichia coli	1193	WGS	82	5156954	50.6191	China	2014-09-01
562.696	Escherichia coli	1193	WGS	78	5071337	50.5033	China	2015-06-01
562.229	Escherichia coli	1193	WGS	114	5189177	50.59	United Kingdom
562.541	Escherichia coli	1193	WGS	124	5092719	50.6186	South Africa	2017
562.1	Escherichia coli	1193	WGS	79	4954551	50.5553	Norway
562.971	Escherichia coli	1193	WGS	227	5356884	50.5395	England	2015-09-14
562.468	Escherichia coli	1193	WGS	84	5047007	50.6151	Japan	2002
562.388	Escherichia coli	1193	WGS	64	5247988	50.6647	USA
562.977	Escherichia coli	1193	WGS	86	5017036	50.6011
562.972	Escherichia coli	1193	WGS	123	5189149	50.5376	England	2015-10-13
562.331	Escherichia coli	1193	WGS	128	5065012	50.5106	USA	2016
562.764	Escherichia coli	1193	WGS	108	5041749	50.5876	South Africa	2016
562.307	Escherichia coli	1193	WGS	105	5059589	50.6339	Japan	2017-03-24
562.793	Escherichia coli	1193	WGS	87	5098341	50.631	Australia	2012
562.151	Escherichia coli	1193	WGS	152	5087177	50.57	Australia	2009
562.655	Escherichia coli	1193	WGS	138	5222994	50.6153	United Kingdom	2015-05-19
562.772	Escherichia coli	1193	WGS	127	5047442	50.5485	Japan	2019
562.793	Escherichia coli	1193	WGS	104	5155475	50.5519	Australia	2008
1.16938e+06	Escherichia coli	1193	WGS	136	5190755	50.7		2010
562.775	Escherichia coli	1193	WGS	116	5049000	50.6154	Russia	2019-02-07
562.101	Escherichia coli	1193	WGS	89	5062894	50.455	Norway
562.996	Escherichia coli	1193	WGS	145	5180494	50.5139	Norway
562.734	Escherichia coli	1193	WGS	226	5006958	50.61	USA
562.793	Escherichia coli	1193	WGS	63	5145687	50.6489	Australia	2009
1.16939e+06	Escherichia coli	1193	WGS	127	5063872	50.6		2010
562.793	Escherichia coli	1193	WGS	89	5104434	50.6341	Australia	2008
562.306	Escherichia coli	1193	WGS	128	5149432	50.6453	Japan	2017-01-12
562.615	Escherichia coli	1193	Complete	8	5088045	50.5315	USA	2017
562.526	Escherichia coli	1193	WGS	127	5115318	50.46	USA	2011
562.458	Escherichia coli	1193	WGS	62	5057666	50.5796	China	2017-11-22
562.649	Escherichia coli	1193	WGS	170	5281272	50.6498	United Kingdom	2014-11-30
562.959	Escherichia coli	1193	WGS	246	5259480	50.5935	France	2019
562.793	Escherichia coli	1193	WGS	102	5054626	50.6223	Australia	2012
562.941	Escherichia coli	1193	WGS	6	5115572	50.5954	New Zealand	2018-06-01
562.695	Escherichia coli	1193	WGS	81	4978426	50.6182	China	2015-04-01
562.977	Escherichia coli	1193	WGS	86	5075905	50.6117
562.695	Escherichia coli	1193	WGS	77	4943896	50.6092	China	2015-03-01
562.696	Escherichia coli	1193	WGS	241	4934941	50.6506	China	2014-09-01
562.229	Escherichia coli	1193	WGS	124	5152733	50.72	United Kingdom
562.996	Escherichia coli	1193	WGS	96	5032695	50.601	Norway
562.999	Escherichia coli	1193	WGS	126	5065360	50.6343	Norway
562.793	Escherichia coli	1193	WGS	72	5035733	50.6367	Australia	2007
562.996	Escherichia coli	1193	WGS	95	5035072	50.6225	Norway
562.309	Escherichia coli	1193	WGS	132	5182063	50.6351	Japan	2017-02-24
562.977	Escherichia coli	1193	WGS	79	5008206	50.5991
1.43868e+06	Escherichia coli	1193	WGS	50	5035467	50.6	USA	2013
562.791	Escherichia coli	1193	Complete	3	5362922	50.6056	Kazakhstan	2021-03-26
562.695	Escherichia coli	1193	WGS	77	4985625	50.6014	China	2015-09-01
562.995	Escherichia coli	1193	WGS	88	5162305	50.5291	Norway
562.651	Escherichia coli	1193	WGS	96	5013681	50.6221	United Kingdom	2014-06-01
562.47	Escherichia coli	1193	WGS	209	5039071	50.6625	Japan	2015
562.997	Escherichia coli	1193	WGS	115	5114130	50.5602	Norway
562.789	Escherichia coli	1193	WGS	110	5193656	50.5263	China	2016
563	Escherichia coli	1193	WGS	162	5242097	50.4773	Norway
562.979	Escherichia coli	1193	WGS	92	5065975	50.7006	Norway
562.574	Escherichia coli	1193	WGS	110	5217309	50.4713	Thailand
562.54	Escherichia coli	1193	WGS	100	5238529	50.62	USA	2008
562.793	Escherichia coli	1193	WGS	100	5144068	50.5844	Australia	2007
562.101	Escherichia coli	1193	WGS	115	5029366	50.4892	Norway
562.101	Escherichia coli	1193	WGS	99	5128391	50.6363	Norway
562.672	Escherichia coli	1193	WGS	11	5207085	50.6492	USA
562.54	Escherichia coli	1193	WGS	107	5227963	50.63	USA	2008
562.695	Escherichia coli	1193	WGS	76	5005152	50.5144	China	2015-03-01
562.96	Escherichia coli	1193	Complete	10	5342009	50.6742	China	2016-07-18
562.306	Escherichia coli	1193	WGS	152	4966554	50.5776	Japan	2016-10-21
562.793	Escherichia coli	1193	WGS	101	5157421	50.6287	Australia	2007
562.535	Escherichia coli	1193	WGS	86	5106197	50.59	USA	2009
562.941	Escherichia coli	1193	WGS	5	5127781	50.6048	New Zealand	2019-01-01
562.998	Escherichia coli	1193	WGS	134	5310974	50.503	Norway
562.587	Escherichia coli	1193	WGS	189	4880607	50.9338	USA, Pakistan	2010-2013
562.736	Escherichia coli	1193	WGS	377	4939239	50.69	USA
562.721	Escherichia coli	1193	WGS	63	4979057	50.5728	Singapore	2019-02-01
562.541	Escherichia coli	1193	WGS	82	5068566	50.6174	South Africa	2017
562.228	Escherichia coli	1193	WGS	90	4935969	50.58	United Kingdom
1.44664e+06	Escherichia coli	11A	WGS	182	5313842	50.2	USA
1.44663e+06	Escherichia coli	11A	WGS	198	5312475	50.2	USA
1.15124e+06	Escherichia coli	11A	WGS	128	5243626	50.2	USA	2002
1.44661e+06	Escherichia coli	11A	WGS	177	5278375	50.2	USA
562.391	Escherichia coli	11A	WGS	185	5409893	50.2871	USA
562.783	Escherichia coli	11A	WGS	197	5494018	50.37	Canada	2014-01-01
562.337	Escherichia coli	11A	WGS	196	5339953	50.3082	Canada	1999
1.00547e+06	Escherichia coli	11A	WGS	108	5194079	50.2	USA	2010
562.463	Escherichia coli	11A	WGS	120	5257299	50.2794	Canada	1997-12-23
562.336	Escherichia coli	11A	WGS	203	5441753	50.3253	Canada	2012
562.464	Escherichia coli	11A	WGS	122	5237889	50.2782	Canada	2012
562.336	Escherichia coli	11A	WGS	226	5379992	50.3229	Canada	2008
1.00544e+06	Escherichia coli	11A	WGS	185	5288634	50.3	USA	1999
562.364	Escherichia coli	11A	WGS	214	5379862	50.2515	USA
562.759	Escherichia coli	11A	WGS	181	5301021	50.24	Netherlands	2013-11-12
1.44664e+06	Escherichia coli	11A	WGS	209	5318798	50.2	USA
1.44667e+06	Escherichia coli	11A	WGS	100	5151529	50.5	USA
562.39	Escherichia coli	11A	WGS	233	5282607	50.2378	United Kingdom	2018-09-01
562.391	Escherichia coli	11A	WGS	307	5306312	50.3642	USA
562.388	Escherichia coli	11A	WGS	218	5330689	50.1512	United Kingdom	2017-09-01
562.337	Escherichia coli	11A	WGS	175	5317434	50.2906	Canada	1995
CP015831	Escherichia coli	11A
562.335	Escherichia coli	11A	WGS	307	5370751	50.224	Romania	2016-03-24
1.44661e+06	Escherichia coli	11A	WGS	179	5281250	50.2	USA
562.337	Escherichia coli	11A	WGS	225	5455332	50.1879	Canada	1996
562.336	Escherichia coli	11A	WGS	361	5241594	50.6032	Canada	2011
868145	Escherichia coli	11A	WGS	72	5481558	50.4	USA	1988
562.366	Escherichia coli	11A	WGS	346	5280202	50.5788	USA
562.703	Escherichia coli	11A	WGS	159	5293411	50.3	Norway	2002
562.212	Escherichia coli	11A	WGS	286	5378647	50.3	USA	2006-10-26
562.364	Escherichia coli	11A	WGS	187	5477083	50.3221	USA
562.336	Escherichia coli	11A	WGS	217	5345763	50.3509	Canada	2008
562.675	Escherichia coli	11A	WGS	183	5341635	50.2714	Canada	2014
562.175	Escherichia coli	11A	WGS	299	5368794	50.3	USA	2012-05-11
562.72	Escherichia coli	11A	WGS	169	5288177	50.27	Canada	2007-11-20
1.44668e+06	Escherichia coli	11A	WGS	95	5294424	50.2	USA
83334.3	Escherichia coli	11A	WGS	104	5358079	50.1878	USA	2018
562.364	Escherichia coli	11A	WGS	218	5390682	50.3166	USA
562.175	Escherichia coli	11A	WGS	307	5382383	50.34	USA	2012-12-06
1.44666e+06	Escherichia coli	11A	WGS	217	5392651	50.2	USA
562.389	Escherichia coli	11A	WGS	191	5338692	50.2747	USA
562.784	Escherichia coli	11A	WGS	189	5439807	50.39	Canada	2014-01-01
83334.3	Escherichia coli	11A	WGS	106	5380421	50.2561	USA	2018
562.39	Escherichia coli	11A	WGS	206	5244051	50.3163	United Kingdom	2018-09-01
562.136	Escherichia coli	11A	Complete	2	5567385	50.49	United Kingdom	2012
562.39	Escherichia coli	11A	WGS	305	5361134	50.2901	United Kingdom	2018-09-01
562.943	Escherichia coli	11A	WGS	237	5327176	50.332	Australia	2019-08-03
1.00541e+06	Escherichia coli	11A	WGS	445	5279028	50.26	USA	1996
1.05135e+06	Escherichia coli	11A	WGS	140	5209632	50.2	USA	2007
1.15123e+06	Escherichia coli	11A	WGS	132	5279382	50.3	USA	2001
562.364	Escherichia coli	11A	WGS	238	5479592	50.2424	USA
562.336	Escherichia coli	11A	WGS	359	5236317	50.7085	Canada	2011
1.05135e+06	Escherichia coli	11A	WGS	132	5116079	50.3
562.212	Escherichia coli	11A	WGS	299	5374648	50.29	USA	2006-10-26
562.337	Escherichia coli	11A	WGS	197	5371700	50.2731	Canada	1995
562.128	Escherichia coli	11A	WGS	289	5386611	50.33	USA	1982
562.387	Escherichia coli	11A	WGS	239	5403220	50.2578	United Kingdom	2017-09-01
1.08189e+06	Escherichia coli	11A	WGS	150	5359959	50.1	Sweden	2009
562.209	Escherichia coli	11A	WGS	404	5310523	50.27	USA	2006-10-26
562.14	Escherichia coli	11A	WGS	282	5332302	50.3	Japan	2011-05-17
562.389	Escherichia coli	11A	WGS	258	5371135	50.4575	USA
868146	Escherichia coli	11A	WGS	96	5437121	50.4	USA	1988
562.676	Escherichia coli	11A	WGS	161	5294068	50.2954	Canada	2018
562.212	Escherichia coli	11A	WGS	302	5379647	50.3	USA	2006-10-26
562.719	Escherichia coli	11A	WGS	254	5354859	50.2636	China
1.44665e+06	Escherichia coli	11A	WGS	195	5299543	50.2	USA
562.173	Escherichia coli	11A	WGS	193	5345063	50.26	Canada	2015-02-26
562.387	Escherichia coli	11A	WGS	356	5266512	50.2508	United Kingdom	2018-01-01
1.44661e+06	Escherichia coli	11A	WGS	111	5313584	50.3	USA
562.337	Escherichia coli	11A	WGS	339	5290397	50.2546	USA	2009-10-16
562.72	Escherichia coli	11A	WGS	165	5335307	50.3	Canada	2012-05-04
562.337	Escherichia coli	11A	WGS	211	5391564	50.2993	Canada	1995
562.291	Escherichia coli	11A	WGS	399	5329475	50.4286	Austria	2016-09-01
562.212	Escherichia coli	11A	WGS	375	5488023	50.31	USA	2006-10-26
1.15124e+06	Escherichia coli	11A	WGS	121	5256728	50.3	USA	2000
562.336	Escherichia coli	11A	WGS	198	5374462	50.2354	Canada	2008
562.387	Escherichia coli	11A	WGS	284	5370743	50.2186	United Kingdom	2017-10-01
562.39	Escherichia coli	11A	WGS	210	5535133	50.2488	USA
562.685	Escherichia coli	11A	WGS	160	5359514	50.2229	Sweden	2004
1.00543e+06	Escherichia coli	11A	WGS	212	5266457	50.4	Argentina	1999
562.175	Escherichia coli	11A	WGS	292	5418172	50.28	USA	2012-05-11
562.337	Escherichia coli	11A	WGS	191	5388525	50.3201	Canada	2002
562.212	Escherichia coli	11A	WGS	267	5326118	50.29	USA	2006-10-26
562.175	Escherichia coli	11A	WGS	310	5407778	50.34	USA	2012-12-06
478004	Escherichia coli	11A	WGS	186	5733133	50.5
562.365	Escherichia coli	11A	WGS	223	5334910	50.2694	USA
1.44662e+06	Escherichia coli	11A	WGS	124	5384883	50.4	USA
1.44662e+06	Escherichia coli	11A	WGS	222	5370013	50.1	USA
562.291	Escherichia coli	11A	WGS	427	5262471	50.3852	Germany	2016-06-25
562.39	Escherichia coli	11A	WGS	214	5193543	50.383	United Kingdom	2009-08-01
1.00545e+06	Escherichia coli	11A	WGS	427	5341788	50.28	USA	2003
1.44666e+06	Escherichia coli	11A	WGS	191	5294360	50.2	USA
562.175	Escherichia coli	11A	WGS	309	5409436	50.22	USA	2012-12-06
562.676	Escherichia coli	11A	WGS	176	5336902	50.2822	Canada	2018
562.337	Escherichia coli	11A	WGS	195	5374175	50.279	Canada	1995
1.44668e+06	Escherichia coli	11A	WGS	114	5248403	50.4	USA
562.707	Escherichia coli	11A	WGS	143	5324560	50.28	Canada	2007-10-01
562.336	Escherichia coli	11A	WGS	231	5308280	50.3103	Canada	2011
562.175	Escherichia coli	11A	WGS	351	5375735	50.32	USA	2012-12-06
562.336	Escherichia coli	11A	WGS	261	5318736	50.3376	Canada	2011
83334.5	Escherichia coli	11B	Complete	2	5652528	50.5067	United Kingdom	2014
562.364	Escherichia coli	11B	WGS	227	5407508	50.3487	USA
562.986	Escherichia coli	11B	Complete	2	5643099	50.55	USA	1999-08-01
562.986	Escherichia coli	11B	WGS	2	5601971	50.51	USA	2002-10-01
83334.3	Escherichia coli	11B	Complete	4	5630167	50.4534	USA	2000
83334.4	Escherichia coli	11B	Complete	3	5604725	50.4715	USA	2002
562.508	Escherichia coli	11B	WGS	34	5491608	50.3205	United Kingdom
868158	Escherichia coli	11B	WGS	48	5231963	50.4	Sri Lanka	1965
1.04501e+06	Escherichia coli	11B	Complete	3	5691532	50.4671
1.04501e+06	Escherichia coli	11B	Complete	3	5686502	50.48	USA	2014-02-26
562.526	Escherichia coli	11B	Complete	1	5396363	50.5455	USA	2008
83334.4	Escherichia coli	11B	Complete	4	5594122	50.3694	USA	1986
562.467	Escherichia coli	11B	Complete	4	5643655	50.4392		2011
868159	Escherichia coli	11B	WGS	49	5680760	50.5	Iran	1963
83334.5	Escherichia coli	11B	Complete	2	5593719	50.4431	Japan	1994-10-25
83334.5	Escherichia coli	11B	Complete	2	5554322	50.4787	United Kingdom	2002
83334.4	Escherichia coli	11B	Complete	3	5668040	50.5083	USA
562.164	Escherichia coli	11B	WGS	114	5276303	50.41	Canada	2014-01-29
562.456	Escherichia coli	11B	WGS	5	5730965	50.4479	USA	2009-05-01
83334.3	Escherichia coli	11B	Complete	5	5661009	50.464	USA	1994-10-27
562.526	Escherichia coli	11B	WGS	2	5579830	50.6188	USA	2002
562.516	Escherichia coli	11B	Complete	2	5488364	50.5266	Austria
83334.5	Escherichia coli	11B	Complete	2	5619058	50.5152	United Kingdom	2014
1.04501e+06	Escherichia coli	11B	Complete	5	5764004	50.4272
562.508	Escherichia coli	11B	WGS	25	5506670	50.4166	United Kingdom
83334.4	Escherichia coli	11B	Complete	2	5634620	50.4827	USA	2002
1.00556e+06	Escherichia coli	11B	WGS	416	5383539	50.2	Germany	1988
562.526	Escherichia coli	11B	Complete	2	5591793	50.5262	USA	2006
562.516	Escherichia coli	11B	Complete	2	5644710	50.4524	New Zealand
562.108	Escherichia coli	11B	Complete	2	5494966	50.43		2013-08-20
562.394	Escherichia coli	11B	Complete	3	5564973	50.4139	USA
562.719	Escherichia coli	11B	WGS	217	5512190	50.3845	China	2011-09-19
562.217	Escherichia coli	11B	WGS	376	5276751	50.49	Hungary	1988-10-03
562.505	Escherichia coli	11B	WGS	2	5660288	50.4759	USA
83334.2	Escherichia coli	11B	Complete	2	5866200	50.55	USA	2014-09-16
562.365	Escherichia coli	11B	WGS	228	5410514	50.3546	USA
83334.3	Escherichia coli	11B	Complete	2	5606180	50.5047	USA
562.516	Escherichia coli	11B	Complete	3	5727332	50.4743	New Zealand
868157	Escherichia coli	11B	WGS	54	5325581	50.4	USA	1966
562.115	Escherichia coli	11B	WGS	252	5305775	50.16		2008
83334.4	Escherichia coli	11B	Complete	3	5648903	50.3994	USA
83334.2	Escherichia coli	11B	Complete	2	5509229	50.47	USA	2003-06-01
83334.3	Escherichia coli	11B	Complete	3	5777936	50.4171	USA	2000
83334.4	Escherichia coli	11B	Complete	3	5555348	50.4601	USA
562.911	Escherichia coli	11B	WGS	159	5232387	50.2394	Italy	2007
83334.3	Escherichia coli	11B	Complete	2	5641052	50.5164	USA	2000
83334.5	Escherichia coli	11B	Complete	5	5817871	50.469	United Kingdom	2002
562.223	Escherichia coli	11B	WGS	5	5608538	50.5
562.516	Escherichia coli	11B	Complete	3	5486349	50.4429	New Zealand
83334.4	Escherichia coli	11B	Complete	3	5772391	50.45	USA	2019
83334.3	Escherichia coli	11B	Complete	5	5367819	50.4603	USA	1991
562.615	Escherichia coli	11B	WGS	106	5334183	50.3587	China	2015
562.115	Escherichia coli	11B	WGS	353	5251213	50.25		2007
1.12499e+06	Escherichia coli	11B	WGS	350	5165737	50.4	Denmark
562.669	Escherichia coli	11B	Complete	2	5603401	50.4762	USA	2009
562.54	Escherichia coli	11B	Complete	2	5609319	50.4332	USA	2016-07-01
83334.2	Escherichia coli	11B	Complete	4	5652987	50.28	USA
562.113	Escherichia coli	11B	Complete	2	5467086	50.43	USA	1982
562.394	Escherichia coli	11B	Complete	2	5633927	50.4915	USA	2009-06-01
562.467	Escherichia coli	11B	Complete	3	5555925	50.5011		2006
83334.4	Escherichia coli	11B	Complete	2	5606577	50.4669	Germany	1989
562.394	Escherichia coli	11B	Complete	2	5516392	50.4615	USA
444452	Escherichia coli	11B	WGS	231	5655847	50.6
386586	Escherichia coli	11B	Complete	3	5594477	50.5	Japan	1997
562.516	Escherichia coli	11B	Complete	2	5596785	50.4801	New Zealand	2003
83334.4	Escherichia coli	11B	Complete	4	5723703	50.4823	USA
83334.6	Escherichia coli	11B	Complete	3	5555594	50.5158	Argentina	2009-11-01
83334.6	Escherichia coli	11B	Complete	2	5563075	50.4333	USA
83334.4	Escherichia coli	11B	Complete	3	5259579	50.4324	Sri Lanka	1965
83334.5	Escherichia coli	11B	Complete	2	5625781	50.5021	United Kingdom	2002
562.467	Escherichia coli	11B	Complete	3	5495749	50.4971		2006
83334.2	Escherichia coli	11B	Complete	2	5740824	50.51	USA	2011-07-20
562.394	Escherichia coli	11B	Complete	2	5545237	50.4397	USA
562.467	Escherichia coli	11B	Complete	5	5680026	50.5245		2009
562.136	Escherichia coli	11B	Complete	2	5604428	50.5	United Kingdom	2012
83334.5	Escherichia coli	11B	Complete	2	5684358	50.5255	United Kingdom	2002
562.136	Escherichia coli	11B	Complete	2	5462063	50.46	United Kingdom	2002
1.00552e+06	Escherichia coli	11B	WGS	56	5551996	50.3	USA	2004
562.342	Escherichia coli	11B	WGS	9	5613409	50.5601
83334.3	Escherichia coli	11B	Complete	3	5560677	50.4711	Japan	1996
83334.5	Escherichia coli	11B	Complete	3	5649359	50.4974	United Kingdom	2002
701177	Escherichia coli	11B	Complete	2	5452353	50.5	Germany	2003
83334.4	Escherichia coli	11B	Complete	2	5592126	50.5213	USA
83334.3	Escherichia coli	11B	Complete	3	5503522	50.372	USA	1986
926027	Escherichia coli	11B	WGS	351	5359584	50.31	Germany	1989
562.467	Escherichia coli	11B	Complete	2	5601006	50.4641		2003
83334.3	Escherichia coli	11B	Complete	2	5569576	50.4417
83334.4	Escherichia coli	11B	Complete	5	5802177	50.5453	USA	2000
83334.4	Escherichia coli	11B	Complete	3	5586183	50.443	USA	2019
83334.3	Escherichia coli	11B	Complete	2	5688743	50.5575	USA	2000
83334.3	Escherichia coli	11B	Complete	3	5505679	50.4467	Canada	1987
562.526	Escherichia coli	11B	Complete	2	5542442	50.511	France	1996
868155	Escherichia coli	11B	WGS	47	5371562	50.4	USA	1950
83334.2	Escherichia coli	11B	Complete	3	5428108	50.48	France	2003
562.196	Escherichia coli	11B	Complete	3	5703173	50.5	South Korea	2015-03-09
562.516	Escherichia coli	11B	Complete	2	5504500	50.4744	New Zealand	2003
562.456	Escherichia coli	11B	WGS	59	5360996	50.3896	Brazil	2003-04-03
562.889	Escherichia coli	11B	Complete	1	5394199	50.4975	USA
562.775	Escherichia coli	11B	Complete	1	5375667	50.4532	Australia	2000
562.539	Escherichia coli	11B	Complete	2	5647778	50.4772	Australia	2013
562.23	Escherichia coli	12	WGS	89	5066738	50.54	United Kingdom
562.942	Escherichia coli	12	WGS	230	5257092	50.4277	Spain	2002
1.28634e+06	Escherichia coli	12	WGS	119	5009224	50.45	USA	2003-05-23
562.649	Escherichia coli	12	WGS	126	5154808	50.4883	United Kingdom	2013-03-01
562.346	Escherichia coli	12	WGS	232	5174334	50.3838	France	2008
562.239	Escherichia coli	12	WGS	94	5139488	50.47	United Kingdom
562.963	Escherichia coli	12	Complete	1	4961568	50.633	Australia	1999
562.459	Escherichia coli	12	WGS	58	5164715	50.5659	USA	2018
562.653	Escherichia coli	12	WGS	105	5172486	50.3966	United Kingdom	2014-10-13
562.1	Escherichia coli	12	WGS	68	5009052	50.4573	Norway
562.65	Escherichia coli	12	WGS	161	5246709	50.5418	United Kingdom	2015-03-20
562.65	Escherichia coli	12	WGS	142	5003792	50.3607	United Kingdom	2014-06-14
562.29	Escherichia coli	12	Complete	2	5178279	50.5247
562.1	Escherichia coli	12	WGS	119	5211193	50.4206	Norway
562.19	Escherichia coli	12	WGS	8	5142782	50.24	USA
562.1	Escherichia coli	12	WGS	115	5215811	50.4669	Norway
562.19	Escherichia coli	12	WGS	103	5131914	50.51	USA	2005-01-20
562.568	Escherichia coli	12	WGS	269	5288538	50.6863	Germany
563	Escherichia coli	12	WGS	68	5220088	50.5	Norway
562.237	Escherichia coli	12	WGS	114	5138411	50.48	United Kingdom
562.942	Escherichia coli	12	WGS	148	5191479	50.4454	Spain	2014
562.995	Escherichia coli	12	WGS	122	5292282	50.5414	Norway
562.666	Escherichia coli	12	WGS	248	5058138	50.5635	Australia	2017-08-03
562.984	Escherichia coli	12	WGS	76	5007637	50.507	Norway
562.707	Escherichia coli	12	Complete	2	5180264	50.5775	USA
562.106	Escherichia coli	12	Complete	5	5274815	50.5078	South Korea	2017-08-01
562.1	Escherichia coli	12	WGS	84	5252331	50.5552	Norway
562.21	Escherichia coli	12	WGS	95	5040037	50.6	USA	1985
562.984	Escherichia coli	12	WGS	87	5015221	50.5667	Norway
562.345	Escherichia coli	12	WGS	161	4904250	50.68	France	2018
562.986	Escherichia coli	12	WGS	47	5012595	50.5606	Norway
1.28112e+06	Escherichia coli	12	WGS	66	5460881	50.4	Denmark	2004
1.28108e+06	Escherichia coli	12	WGS	35	5154433	50.5	Denmark	2004
562.996	Escherichia coli	12	WGS	44	5075257	50.5024	Norway
562.616	Escherichia coli	12	WGS	203	5330270	50.4931	USA	2014
1.16939e+06	Escherichia coli	12	WGS	66	4983540	50.5		2010
562.982	Escherichia coli	12	WGS	91	5166836	50.4334	Norway
562.781	Escherichia coli	12	WGS	75	5072816	50.5211	Spain	2017
562.235	Escherichia coli	12	WGS	126	5238066	50.48	United Kingdom
562.334	Escherichia coli	12	WGS	84	4764104	50.6106	USA
562.672	Escherichia coli	12	WGS	82	5108438	50.5372	India
562.228	Escherichia coli	12	WGS	91	5127472	50.52	United Kingdom
562.227	Escherichia coli	12	WGS	67	5114939	50.66	United Kingdom
562.997	Escherichia coli	12	WGS	135	5200261	50.4258	Norway
1.28633e+06	Escherichia coli	12	WGS	139	5094267	50.41	USA	2003-04-15
562.233	Escherichia coli	12	WGS	122	5242208	50.51	United Kingdom
562.571	Escherichia coli	12	WGS	140	5234627	50.5157
562.942	Escherichia coli	12	WGS	287	5145814	50.6472	Spain	2000
562.553	Escherichia coli	12	WGS	241	5208844	50.5194	France	2010
562.671	Escherichia coli	12	WGS	112	5196043	50.3971	India
562.98	Escherichia coli	12	WGS	93	5032248	50.4426	Norway
562.229	Escherichia coli	12	WGS	75	4976732	50.54	United Kingdom
562.1	Escherichia coli	12	WGS	100	5149915	50.5741	Norway
562.228	Escherichia coli	12	WGS	69	4974141	50.47	United Kingdom
562.98	Escherichia coli	12	WGS	77	4978439	50.486	Norway
562.235	Escherichia coli	12	WGS	58	5119539	50.35	United Kingdom
562.174	Escherichia coli	12	WGS	9	5072689	50.13	USA	2015
562.254	Escherichia coli	12	WGS	92	5090310	50.46	Greece	2007-2008
562.101	Escherichia coli	12	WGS	79	5077071	50.5685	Norway
562.985	Escherichia coli	12	WGS	119	5301109	50.4774	Norway
562.1	Escherichia coli	12	WGS	55	4937894	50.527	Norway
562.756	Escherichia coli	12	WGS	80	5238513	50.59
562.234	Escherichia coli	12	WGS	95	5196350	50.38	United Kingdom
562.998	Escherichia coli	12	WGS	71	5017388	50.4912	Norway
562.222	Escherichia coli	12	WGS	187	5114173	50.45	USA	2012-03-16
562.651	Escherichia coli	12	WGS	66	5049183	50.469	United Kingdom	2015-01-11
562.994	Escherichia coli	12	WGS	99	5069767	50.3755	Norway
562.332	Escherichia coli	12	WGS	209	5306298	50.5248	Australia	2015-03-27
562.781	Escherichia coli	12	WGS	81	5117610	50.42	USA	2014
562.658	Escherichia coli	12	WGS	66	5275421	50.3665
562.982	Escherichia coli	12	WGS	125	5009884	50.5524	Norway
562.65	Escherichia coli	12	WGS	142	5253457	50.535	United Kingdom	2014-06-29
562.221	Escherichia coli	12	WGS	213	5202616	50.53	Norway	2010-06-30
562.508	Escherichia coli	12	WGS	118	4990192	50.6263	United Kingdom	2016-12-01
562.509	Escherichia coli	12	WGS	61	5375695	50.5822
562.453	Escherichia coli	12	WGS	53	4960144	50.5907	Estonia	2005
1.18174e+06	Escherichia coli	12	WGS	48	5107065	50.6		2010
562.232	Escherichia coli	12	WGS	74	5092642	50.6	United Kingdom
562.506	Escherichia coli	12	Complete	3	5452963	50.5141	China	1992-02-08
562.103	Escherichia coli	12	WGS	108	5265193	50.531	France	2018
1.30898e+06	Escherichia coli	12	WGS	76	5162282	50.5	USA	2012
562.224	Escherichia coli	12	WGS	76	4972652	50.57	United Kingdom
563	Escherichia coli	12	WGS	82	5091970	50.5306	Norway
562.21	Escherichia coli	12	WGS	169	5150844	50.55	USA	1985
1.18174e+06	Escherichia coli	12	WGS	35	5375759	50.4		2010
562.983	Escherichia coli	12	WGS	97	5069992	50.5973	Norway
562.1	Escherichia coli	12	WGS	142	5314494	50.5852	Norway
562.229	Escherichia coli	12	WGS	104	5232828	50.41	United Kingdom
1.28096e+06	Escherichia coli	12	WGS	47	5332041	50.5	Denmark	2004
562.213	Escherichia coli	12	WGS	106	5047860	50.5	USA	1991-08-02
1.28633e+06	Escherichia coli	12	WGS	138	5008898	50.42	USA	2003-04-15
1.28128e+06	Escherichia coli	12	WGS	48	5366331	50.6	Sweden	1996
562.987	Escherichia coli	12	WGS	88	5053688	50.4498	Norway
562.573	Escherichia coli	12	WGS	118	5113228	50.5287
562.101	Escherichia coli	12	WGS	68	4970507	50.5858	Norway
562.106	Escherichia coli	12	WGS	69	5262816	50.5199	Bangladesh	2020
562.655	Escherichia coli	12	WGS	113	5178000	50.421	United Kingdom	2014-10-06
562.988	Escherichia coli	12	WGS	109	5183657	50.4486	Norway
562.999	Escherichia coli	12	WGS	89	5060603	50.6096	Norway
562.984	Escherichia coli	12	WGS	101	5024529	50.5742	Norway
562.47	Escherichia coli	127	WGS	306	5234633	50.7066	Japan	2015
562.533	Escherichia coli	127	WGS	152	5464078	50.25	USA	2010
562.1	Escherichia coli	127	WGS	57	4863264	50.5767	Norway
562.53	Escherichia coli	127	WGS	86	5208910	50.38	USA	2011
562.222	Escherichia coli	127	WGS	78	5061408	50.46	USA	2013-06-12
562.704	Escherichia coli	127	Complete	4	4993909	50.7349	USA	2019-03-07
562.51	Escherichia coli	127	WGS	100	5023734	50.4627	United Kingdom	2018
562.603	Escherichia coli	127	Complete	6	5167467	50.7609	USA	2015
562.986	Escherichia coli	127	WGS	129	5253281	50.2353	Norway
562.98	Escherichia coli	127	WGS	86	5077397	50.4081	Norway
562.94	Escherichia coli	127	WGS	120	5019874	50.7539	New Zealand	2017
562.527	Escherichia coli	127	WGS	106	4985517	50.5671	France	2017
562.208	Escherichia coli	127	WGS	90	4832619	50.4	USA	1989-03-14
562.508	Escherichia coli	127	WGS	152	5140626	50.34	USA	2011
1.28116e+06	Escherichia coli	127	WGS	45	5032226	50.4	Denmark	2006
562.632	Escherichia coli	127	WGS	341	5055156	50.4312	Czech Republic	1980
562.237	Escherichia coli	127	WGS	111	5117816	50.49	United Kingdom
562.101	Escherichia coli	127	WGS	110	5091069	50.376	Norway
562.232	Escherichia coli	127	WGS	94	5252140	50.35	United Kingdom
562.229	Escherichia coli	127	WGS	99	5061228	50.37	United Kingdom
562.528	Escherichia coli	127	WGS	71	4989236	50.46	USA	2011
562.469	Escherichia coli	127	WGS	66	5066947	50.5151	Japan	2009
562.983	Escherichia coli	127	WGS	111	5057200	50.3874	Norway
562.782	Escherichia coli	127	WGS	127	5177777	50.3997	USA	2016-06-13
562.657	Escherichia coli	127	WGS	88	4962031	50.4775	United Kingdom	2013-10-08
562.982	Escherichia coli	127	WGS	111	5065712	50.4215	Norway
562.861	Escherichia coli	127	WGS	217	5111699	50.46	USA	2010
562.481	Escherichia coli	127	WGS	97	5011041	50.5791	Estonia	2012
562.102	Escherichia coli	127	WGS	63	5016073	50.4753
562.101	Escherichia coli	127	WGS	99	5008804	50.6178	Norway
562.252	Escherichia coli	127	WGS	159	5134655	50.51	USA	1997-04-26
656382	Escherichia coli	127	WGS	62	5045627	50.35
562.231	Escherichia coli	127	WGS	126	5113548	50.28	United Kingdom
562.89	Escherichia coli	127	WGS	4	4963315	50.5216		2018
562.469	Escherichia coli	127	WGS	113	5166659	50.6193	Japan
562.1	Escherichia coli	127	WGS	143	5222163	50.428	Norway
562.675	Escherichia coli	127	WGS	162	5177520	50.3043	USA	2018-08-24
562.604	Escherichia coli	127	Complete	2	4787332	50.6394	USA	2018
562.115	Escherichia coli	127	WGS	4	5066411	50.52	USA	2014
562.989	Escherichia coli	127	WGS	88	4934279	50.469	Norway
562.367	Escherichia coli	127	WGS	109	5222471	50.4566	USA	2017
562.73	Escherichia coli	127	WGS	330	5117689	50.71	USA
562.651	Escherichia coli	127	WGS	99	5068868	50.7695	United Kingdom	2014-01-27
562.515	Escherichia coli	127	WGS	88	4991941	50.51	USA	2012
562.367	Escherichia coli	127	WGS	120	5329944	50.3852	USA	2017
562.983	Escherichia coli	127	WGS	113	5212818	50.4545	Norway
562.233	Escherichia coli	127	WGS	128	5039485	50.39	United Kingdom
562.231	Escherichia coli	127	WGS	88	4980298	50.58	United Kingdom
562.51	Escherichia coli	127	WGS	30	4630305	50.65	USA	2011
562.311	Escherichia coli	127	WGS	24	4903230	50.6039	United Kingdom	2014
562.999	Escherichia coli	127	WGS	90	4959813	50.6402	Norway
562.616	Escherichia coli	127	WGS	104	5162626	50.6109	Mexico	2011-03-10
562.286	Escherichia coli	127	WGS	171	5123936	50.6497	China	2012
562.341	Escherichia coli	127	WGS	367	5267561	50.6018	France	2001
562.113	Escherichia coli	127	WGS	95	5147938	50.41	Germany
562.864	Escherichia coli	127	WGS	178	4854465	50.51	USA	2004
562.191	Escherichia coli	127	WGS	5	4846718	50.29	USA
562.696	Escherichia coli	127	WGS	89	4939634	50.6341	Portugal
562.232	Escherichia coli	127	WGS	57	4738249	50.62	United Kingdom
562.811	Escherichia coli	127	WGS	196	4931573	50.4327		2002
563	Escherichia coli	127	WGS	119	4986603	50.4351	Norway
562.101	Escherichia coli	127	WGS	141	5050378	50.4159	Norway
562.229	Escherichia coli	127	WGS	81	5088469	50.4	United Kingdom
562.306	Escherichia coli	127	WGS	132	5219158	50.4561	Japan	2016-10-24
562.231	Escherichia coli	127	WGS	120	5186703	50.41	United Kingdom
562.367	Escherichia coli	127	WGS	110	5193081	50.5441	USA	2017
562.649	Escherichia coli	127	WGS	184	5175524	50.4779	United Kingdom	2014-03-19
562.699	Escherichia coli	127	WGS	89	5139229	50.53	Australia	2009-09-01
562.985	Escherichia coli	127	WGS	59	4977536	50.5388	Norway
562.101	Escherichia coli	127	WGS	65	5074766	50.4079	Norway
1.28097e+06	Escherichia coli	127	WGS	54	5307568	50.5	Denmark	2004
1.16934e+06	Escherichia coli	127	WGS	14	4869974	50.5		2010
562.163	Escherichia coli	127	WGS	229	4836886	50.59	Sweden	1999
562.307	Escherichia coli	127	WGS	65	4783091	50.6231	Japan	2017-03-31
562.568	Escherichia coli	127	WGS	264	4916996	50.5801	Germany
562.811	Escherichia coli	127	WGS	269	4977870	50.4145		1980
562.735	Escherichia coli	127	WGS	128	4676980	50.53	USA
562.652	Escherichia coli	127	WGS	106	4982282	50.534	United Kingdom	2014-07-24
562.978	Escherichia coli	127	WGS	145	5224850	50.2213	Norway
562.99	Escherichia coli	127	WGS	158	5032306	50.4206	Norway
562.472	Escherichia coli	127	WGS	128	4927524	50.5897	Japan	2015
562.306	Escherichia coli	127	WGS	102	5105129	50.366	Japan	2016-06-15
562.657	Escherichia coli	127	WGS	32	4746127	50.5616	United Kingdom	2013-11-06
562.284	Escherichia coli	127	Complete	4	5022152	50.6718	USA	2014-03-21
562.998	Escherichia coli	127	WGS	134	5198082	50.3927	Norway
562.627	Escherichia coli	127	WGS	229	5096829	50.6352	Switzerland	2019
562.98	Escherichia coli	127	WGS	95	5005549	50.5327	Norway
562.994	Escherichia coli	127	WGS	107	5041657	50.5246	Norway
562.174	Escherichia coli	127	WGS	155	5135728	50.43	USA	2007-11-03
562.98	Escherichia coli	127	WGS	164	5080896	50.396	Norway
562.101	Escherichia coli	127	WGS	114	5201247	50.2406	Norway
1.16934e+06	Escherichia coli	127	WGS	28	4897749	50.4		2010
562.106	Escherichia coli	127	WGS	136	5109353	50.4159	Brazil	2018-10-07
562.1	Escherichia coli	127	WGS	90	5124615	50.419	Norway
562.994	Escherichia coli	127	WGS	125	5037898	50.4477	Norway
562.307	Escherichia coli	127	WGS	76	5028465	50.3825	Japan	2017-03-31
562.229	Escherichia coli	127	WGS	99	5127742	50.43	United Kingdom
562.226	Escherichia coli	127	WGS	40	4825336	50.53	United Kingdom
562.998	Escherichia coli	127	WGS	97	5138707	50.4507	Norway
562.1	Escherichia coli	127	WGS	88	4940980	50.4674	Norway
562.426	Escherichia coli	131B	WGS	121	5052487	50.7602	USA	2015
562.479	Escherichia coli	131B	WGS	168	5289529	50.7073	Russia	2012
562.507	Escherichia coli	131B	WGS	164	5211035	50.6	USA	2011
562.309	Escherichia coli	131B	WGS	107	4972596	50.8297	Japan	2017-01-27
562.427	Escherichia coli	131B	WGS	117	5138877	50.7556	USA	2016
562.459	Escherichia coli	131B	WGS	77	5090603	50.798	USA	2018
562.697	Escherichia coli	131B	WGS	202	5153432	50.79	USA	2014-01-08
562.104	Escherichia coli	131B	WGS	174	5121896	50.7619	Japan	2012
562.48	Escherichia coli	131B	WGS	119	5070280	50.7683	Latvia	2012
562.977	Escherichia coli	131B	WGS	109	5066380	50.8062
562.102	Escherichia coli	131B	WGS	95	5123380	50.6382	Argentina	2015
562.651	Escherichia coli	131B	WGS	112	5355265	50.6162	United Kingdom	2013-09-01
562.105	Escherichia coli	131B	WGS	140	5142140	50.67	Ireland	2012
562.573	Escherichia coli	131B	WGS	89	5190639	50.7591
562.642	Escherichia coli	131B	WGS	182	5304085	50.7672	Spain
562.78	Escherichia coli	131B	Complete	1	5112272	50.771	Kenya	2009
562.671	Escherichia coli	131B	WGS	145	5079082	50.758	United Kingdom	2018-04-03
562.534	Escherichia coli	131B	WGS	108	5344819	50.75	USA	2010
562.758	Escherichia coli	131B	WGS	196	5092260	50.7359	Germany	2018
1.43868e+06	Escherichia coli	131B	WGS	43	5068691	50.8	USA	2013
562.774	Escherichia coli	131B	WGS	114	5059171	50.6608	USA	2020-04-21
562.573	Escherichia coli	131B	WGS	96	5198226	50.7835
562.867	Escherichia coli	131B	WGS	354	5168292	50.77		2019
562.903	Escherichia coli	131B	WGS	408	5415706	50.74	Germany	2011
562.932	Escherichia coli	131B	Complete	3	5197049	50.73	Canada	2002
562.667	Escherichia coli	131B	WGS	160	5306403	50.6414	India	2019
562.479	Escherichia coli	131B	WGS	152	5190460	50.7519	Norway	2012
562.942	Escherichia coli	131B	WGS	72	5337181	50.6052	Norway	2020-08-05
562.568	Escherichia coli	131B	WGS	262	5290662	50.4099	Germany
562.765	Escherichia coli	131B	Complete	4	5190273	50.7662	United Kingdom	2009
562.304	Escherichia coli	131B	WGS	178	5254454	50.6995	USA	2016
562.1	Escherichia coli	131B	WGS	77	5017674	50.698	Norway
562.774	Escherichia coli	131B	WGS	129	5093621	50.7392	USA	2020-04-14
562.386	Escherichia coli	131B	WGS	253	5375428	50.4443	China	2015
562.918	Escherichia coli	131B	WGS	168	5227375	50.8417	China	2018
562.48	Escherichia coli	131B	WGS	133	5215621	50.7459	Latvia	2012
562.477	Escherichia coli	131B	Complete	3	5101085	50.7852	China	2017-12-01
562.101	Escherichia coli	131B	WGS	87	4957958	50.6569	Norway
562.941	Escherichia coli	131B	WGS	363	5126944	50.6848	India	2020-02-15
562.667	Escherichia coli	131B	WGS	170	5278266	50.7662	India	2019
562.19	Escherichia coli	131B	WGS	19	5286752	50.6	USA
562.48	Escherichia coli	131B	WGS	140	5136747	50.921	Latvia	2012
562.363	Escherichia coli	131B	WGS	216	5336793	50.6726	USA	2010
562.942	Escherichia coli	131B	WGS	73	5133635	50.5743	Norway	2020-08-05
562.685	Escherichia coli	131B	WGS	136	5173491	50.785	Colombia	2012-11-08
562.763	Escherichia coli	131B	WGS	74	5204970	50.7729	Australia	2005
562.477	Escherichia coli	131B	WGS	161	5166639	50.7811	Russia	2012
562.864	Escherichia coli	131B	WGS	362	5166197	50.79	USA	2007
562.459	Escherichia coli	131B	WGS	232	5093403	50.9738	USA	2018
562.993	Escherichia coli	131B	WGS	96	4962352	50.7915	Norway
562.961	Escherichia coli	131B	WGS	170	5130415	50.7969
562.225	Escherichia coli	131B	WGS	125	5108779	50.81	United Kingdom
562.363	Escherichia coli	131B	WGS	55	5176547	50.8347	USA	2010
562.652	Escherichia coli	131B	WGS	109	5252632	50.6413	United Kingdom	2014-10-03
562.481	Escherichia coli	131B	WGS	114	5105340	50.781	Latvia	2012
562.569	Escherichia coli	131B	WGS	208	5046453	50.6711	Germany
562.482	Escherichia coli	131B	WGS	170	5187785	50.8672	Russia	2012
562.48	Escherichia coli	131B	WGS	110	5073777	50.7737	Latvia	2012
562.332	Escherichia coli	131B	WGS	78	5055235	50.7612	USA	2016
562.509	Escherichia coli	131B	WGS	185	5253923	50.7807		2015-03-19
562.102	Escherichia coli	131B	WGS	107	5191088	50.7927
562.764	Escherichia coli	131B	WGS	74	5151974	50.7639	Australia	2013
562.812	Escherichia coli	131B	WGS	160	5147284	50.6242		2010
562.977	Escherichia coli	131B	WGS	106	5137722	50.8084
562.571	Escherichia coli	131B	WGS	61	5308555	50.686
562.477	Escherichia coli	131B	WGS	123	4986051	50.7437	Russia	2012
562.428	Escherichia coli	131B	WGS	88	5226538	50.8002	USA	2015
562.642	Escherichia coli	131B	Complete	2	5139934	50.727	Italy	2019
562.979	Escherichia coli	131B	WGS	113	5093710	50.5879	Norway
562.481	Escherichia coli	131B	WGS	113	4998741	50.7758	Estonia	2012
562.1	Escherichia coli	131B	WGS	121	5054683	50.7823	Norway
562.573	Escherichia coli	131B	WGS	78	5051072	50.7171
562.101	Escherichia coli	131B	WGS	226	5264993	50.4969	Norway
562.1	Escherichia coli	131B	WGS	126	5122453	50.6897	Norway
562.995	Escherichia coli	131B	WGS	78	4820127	50.7654	Norway
562.288	Escherichia coli	131B	WGS	183	5278221	50.7683	Tanzania	2014
941280	Escherichia coli	131B	WGS	2	5106499	50.8208	Sweden	2012
562.747	Escherichia coli	131B	WGS	104	5321188	50.6604	India	2019-03-30
562.481	Escherichia coli	131B	WGS	144	5120212	50.7643	Estonia	2012
562.582	Escherichia coli	131B	Complete	1	4812157	50.8135	Japan	2015-12-01
562.78	Escherichia coli	131B	Complete	5	5392098	50.7865	Ghana	2016
562.331	Escherichia coli	131B	WGS	77	5071508	50.7519	USA	2016
562.637	Escherichia coli	131B	WGS	158	5200229	50.7247	Spain
562.775	Escherichia coli	131B	WGS	243	5053412	50.7106	France	2005
562.774	Escherichia coli	131B	WGS	89	4938147	50.7003	USA	2020-02-04
562.509	Escherichia coli	131B	WGS	145	5150325	50.7855		2013-06-03
562.747	Escherichia coli	131B	WGS	117	5485244	50.6621	India	2019-03-30
562.236	Escherichia coli	131B	WGS	113	5280987	50.7	United Kingdom
562.605	Escherichia coli	131B	WGS	231	5452853	50.391	Colombia	2014-09-20
562.637	Escherichia coli	131B	WGS	323	5278141	50.6349	Spain
562.763	Escherichia coli	131B	WGS	72	5209506	50.7389	Australia	2009
562.696	Escherichia coli	131B	WGS	10	5270892	50.7266		2018
562.428	Escherichia coli	131B	WGS	129	5174187	50.7646	USA	2015
562.65	Escherichia coli	131B	WGS	76	5253531	50.7846	United Kingdom	2013-03-29
562.234	Escherichia coli	131B	WGS	120	5279135	50.69	United Kingdom
562.102	Escherichia coli	131B	WGS	225	5094895	50.7491
562.363	Escherichia coli	131B	WGS	112	5231333	50.8588	USA	2014
562.34	Escherichia coli	131B	WGS	104	5020313	50.7393	France	2012
562.574	Escherichia coli	131B	WGS	133	5106201	50.7309	Thailand
562.527	Escherichia coli	131B	WGS	128	5062585	50.6997	Switzerland	2018
562.594	Escherichia coli	131A	WGS	5	5249043	50.736	South Korea	2018-05-01
562.101	Escherichia coli	131A	WGS	360	5179843	50.8	USA	2014
562.852	Escherichia coli	131A	Complete	3	5317099	50.82	USA	2008
562.861	Escherichia coli	131A	WGS	338	5160830	50.87	USA	2008
562.103	Escherichia coli	131A	WGS	114	5083511	50.6432	France	2018
562.234	Escherichia coli	131A	WGS	70	5106406	50.7	United Kingdom
562.888	Escherichia coli	131A	WGS	4	5416320	50.6459	Switzerland	2012-10-15
1.28635e+06	Escherichia coli	131A	WGS	152	4932153	50.59	USA	2005-04-27
562.481	Escherichia coli	131A	WGS	149	5117090	50.7357	Latvia	2012
562.708	Escherichia coli	131A	WGS	175	5351673	50.7701	France	2013
562.989	Escherichia coli	131A	WGS	76	5189354	50.6807	Norway
562.988	Escherichia coli	131A	WGS	87	5077040	50.6167	Norway
562.1	Escherichia coli	131A	WGS	301	5234414	50.43	USA	2012
562.236	Escherichia coli	131A	WGS	84	5175063	50.6	United Kingdom
562.99	Escherichia coli	131A	WGS	85	5079637	50.7504	Norway
562.866	Escherichia coli	131A	WGS	360	5140476	50.58	USA	2011
562.675	Escherichia coli	131A	WGS	7	5186475	50.7705	Japan	2018-11-09
562.98	Escherichia coli	131A	WGS	53	5188665	50.6109	Norway
562.996	Escherichia coli	131A	WGS	73	5147786	50.6673	Norway
562.309	Escherichia coli	131A	WGS	131	5169850	50.8328	Japan	2017-01-31
562.918	Escherichia coli	131A	WGS	192	4995211	50.6801	China	2018
562.1	Escherichia coli	131A	WGS	359	5249711	50.78	USA	2012
562.505	Escherichia coli	131A	WGS	139	5139521	50.5483	USA	2011-11-01
562.31	Escherichia coli	131A	WGS	161	5082202	50.7696	Japan	2017-04-18
562.205	Escherichia coli	131A	WGS	81	5275425	50.68	India	2014
562.363	Escherichia coli	131A	WGS	40	5146290	50.7023	USA	2014
562.227	Escherichia coli	131A	WGS	135	5138603	50.67	United Kingdom
562.862	Escherichia coli	131A	WGS	223	4940181	50.54	USA	2006
562.503	Escherichia coli	131A	WGS	60	5315746	50.8218	USA	2017
562.101	Escherichia coli	131A	WGS	203	5167022	50.8254
562.101	Escherichia coli	131A	WGS	173	5005018	50.74	USA	2014
562.866	Escherichia coli	131A	WGS	341	5115524	50.82	USA	2011
562.227	Escherichia coli	131A	WGS	67	5192969	50.64	United Kingdom
562.344	Escherichia coli	131A	WGS	210	5155114	50.7918	France	2018
562.102	Escherichia coli	131A	WGS	192	5202311	50.8141
562.1	Escherichia coli	131A	WGS	311	5049371	50.76	USA	2012
562.918	Escherichia coli	131A	WGS	163	4983594	50.6913	China	2018
562.977	Escherichia coli	131A	WGS	102	5102838	50.7733
562.672	Escherichia coli	131A	WGS	243	5074631	50.7089	France	2017-06-01
562.309	Escherichia coli	131A	WGS	117	5052896	50.7936	Japan	2016-12-28
562.52	Escherichia coli	131A	WGS	90	5092915	50.65	USA	2011
562.106	Escherichia coli	131A	WGS	83	5079322	50.7243	Canada
562.217	Escherichia coli	131A	WGS	156	5038176	50.57	USA	1987-10-15
562.47	Escherichia coli	131A	WGS	263	5086594	50.6511	Japan	2015
562.684	Escherichia coli	131A	WGS	140	5499410	50.6557	Colombia	2017-12-01
941322	Escherichia coli	131A	WGS	306	5372118	50.782	Portugal
562.793	Escherichia coli	131A	WGS	114	5100208	50.6189	Australia	2012
562.506	Escherichia coli	131A	WGS	141	5021279	50.7731	Denmark
562.985	Escherichia coli	131A	WGS	119	5122918	50.529	Norway
562.91	Escherichia coli	131A	Complete	2	5176044	50.65	USA	2007
562.905	Escherichia coli	131A	WGS	100	5210172	50.57	United Kingdom	2012
562.233	Escherichia coli	131A	WGS	72	5124859	50.52	United Kingdom
562.573	Escherichia coli	131A	WGS	67	5165384	50.8152
562.392	Escherichia coli	131A	WGS	92	5084428	50.7891	Egypt
993513	Escherichia coli	131A	WGS	56	4757234	50.5
562.638	Escherichia coli	131A	WGS	43	5236721	50.8546	Canada	2011-01-03
562.652	Escherichia coli	131A	WGS	113	5040203	50.6963	United Kingdom	2014-01-07
562.655	Escherichia coli	131A	WGS	157	5173428	50.7104	United Kingdom	2013-10-14
562.781	Escherichia coli	131A	WGS	104	5215079	50.6608	Spain	2017
562.1	Escherichia coli	131A	WGS	273	5001672	50.64	USA	2012
562.469	Escherichia coli	131A	WGS	73	5209557	50.6481	Japan	2009
562.983	Escherichia coli	131A	WGS	72	5164304	50.6269	Norway
562.54	Escherichia coli	131A	WGS	4	5136700	50.7948	United Kingdom	2015
562.812	Escherichia coli	131A	WGS	151	5212200	50.7297		2010
562.503	Escherichia coli	131A	WGS	260	5539848	50.7718	USA	2018
562.1	Escherichia coli	131A	WGS	265	5038188	50.75	USA	2012
562.1	Escherichia coli	131A	WGS	69	5221402	50.5867	Norway
562.998	Escherichia coli	131A	WGS	64	4761513	50.79	Norway
562.331	Escherichia coli	131A	WGS	115	5125962	50.6869	USA	2016
562.341	Escherichia coli	131A	WGS	373	5058572	50.5397	France	2000
562.9	Escherichia coli	131A	WGS	138	5268710	50.634	Austria	2020-03-25
562.526	Escherichia coli	131A	WGS	195	5302239	50.61	USA	2011
562.101	Escherichia coli	131A	WGS	374	5230416	50.79	USA	2014
562.967	Escherichia coli	131A	WGS	114	5204236	50.3881	England	2015-07-02
562.862	Escherichia coli	131A	WGS	267	4973947	50.78	USA	2009
562.721	Escherichia coli	131A	WGS	100	5207523	50.6275	Singapore	2019-02-01
562.977	Escherichia coli	131A	WGS	116	5116182	50.8038
562.231	Escherichia coli	131A	WGS	90	5143721	50.62	United Kingdom
562.428	Escherichia coli	131A	WGS	211	5349054	50.7487	USA	2015
562.238	Escherichia coli	131A	WGS	90	5118710	50.61	United Kingdom
562.652	Escherichia coli	131A	WGS	224	5192623	50.7839	United Kingdom	2015-07-16
562.469	Escherichia coli	131A	WGS	402	5069955	50.5194	Japan	2015
562.865	Escherichia coli	131A	WGS	213	4940465	50.42	USA	2011
562.918	Escherichia coli	131A	WGS	110	5043997	50.7791	China	2018
562.656	Escherichia coli	131A	WGS	104	4888989	50.8214	United Kingdom	2013-03-15
562.98	Escherichia coli	131A	WGS	101	5002563	50.4957	Norway
562.1	Escherichia coli	131A	WGS	420	5276357	50.75	USA	2012
562.793	Escherichia coli	131A	WGS	153	5099579	50.646	Australia	2013
562.571	Escherichia coli	131A	WGS	72	5210954	50.7988
562.982	Escherichia coli	131A	WGS	65	5090286	50.6625	Norway
562.331	Escherichia coli	131A	WGS	99	5347433	50.7224	USA	2016
562.102	Escherichia coli	131A	WGS	93	5205194	50.7075
941280	Escherichia coli	131A	WGS	6	5481746	50.6936	Sweden	2012
562.191	Escherichia coli	131A	WGS	12	5303340	50.65	USA
562.341	Escherichia coli	131A	WGS	242	5098541	50.5626	France	2006
562.106	Escherichia coli	131A	WGS	49	5005408	50.7094	Canada
562.547	Escherichia coli	131A	WGS	122	5050977	50.7491	Czech Republic	2016-10-19
562.307	Escherichia coli	131A	WGS	141	5123545	50.491	Japan	2017-01-24
562.904	Escherichia coli	131A	WGS	136	5209158	50.75	United Kingdom	2012
562.653	Escherichia coli	131A	WGS	85	5151389	50.7373	United Kingdom	2015-01-29
562.652	Escherichia coli	144	WGS	232	5197465	50.5406	United Kingdom	2015-02-28
1.26899e+06	Escherichia coli	144	WGS	235	5246212	50.3
562.229	Escherichia coli	144	WGS	120	5113096	50.56	United Kingdom
562.235	Escherichia coli	144	WGS	107	5062490	50.54	United Kingdom
562.206	Escherichia coli	144	WGS	206	5270228	50.44	USA	1985
562.985	Escherichia coli	144	WGS	119	5167419	50.4614	Norway
562.921	Escherichia coli	144	WGS	90	4931096	50.44	Canada	2006
562.102	Escherichia coli	144	WGS	228	5256427	50.8303
562.21	Escherichia coli	144	WGS	174	5167288	50.48	USA	1985
1.28118e+06	Escherichia coli	144	WGS	51	5400275	50.4	Sweden	1995
562.1	Escherichia coli	144	WGS	113	5007295	50.6308	Norway
562.987	Escherichia coli	144	WGS	197	5347189	50.3606	Norway
562.509	Escherichia coli	144	WGS	170	5234032	50.4659		2013-12-17
562.968	Escherichia coli	144	WGS	164	5091439	50.4279	England	2015-07-23
562.388	Escherichia coli	144	WGS	54	5284698	50.4331	USA
562.982	Escherichia coli	144	WGS	138	5222467	50.5163	Norway
562.284	Escherichia coli	144	Complete	4	5554216	50.422	China	2017
562.978	Escherichia coli	144	WGS	162	5326371	50.4624	Norway
562.505	Escherichia coli	144	WGS	193	4866989	50.6855	USA	1999-03-08
562.971	Escherichia coli	144	WGS	152	4996712	50.6358	England	2015-09-23
562.505	Escherichia coli	144	WGS	235	4833078	50.7678	USA	1999-03-08
562.654	Escherichia coli	144	WGS	155	5245346	50.4063	United Kingdom	2015-03-13
562.229	Escherichia coli	144	WGS	145	5214516	50.54	United Kingdom
562.994	Escherichia coli	144	WGS	185	5435160	50.467	Norway
562.705	Escherichia coli	144	Complete	1	5227631	50.4408	Netherlands	2019
562.657	Escherichia coli	144	WGS	84	4854146	50.6995	United Kingdom	2013-09-24
562.234	Escherichia coli	144	WGS	125	5049280	50.46	United Kingdom
1.28104e+06	Escherichia coli	144	WGS	80	5298917	50.3	Denmark	2004
562.986	Escherichia coli	144	WGS	191	5372366	50.4539	Norway
562.793	Escherichia coli	144	WGS	51	5225594	50.5398	Australia	2008
562.705	Escherichia coli	144	Complete	1	5165070	50.4476	Netherlands	2019
562.239	Escherichia coli	144	WGS	112	5053726	50.64	United Kingdom
562.106	Escherichia coli	144	WGS	109	5302191	50.4791	Bangladesh	2019
562.704	Escherichia coli	144	WGS	106	5087660	50.4441	Bangladesh	2019-01-24
562.677	Escherichia coli	144	WGS	148	5203533	50.6662	Spain	2015
562.603	Escherichia coli	144	Complete	4	5514160	50.4903	USA	2018
562.235	Escherichia coli	144	WGS	146	5323307	50.52	United Kingdom
562.306	Escherichia coli	144	WGS	189	5213730	50.59	Japan	2016-12-15
562.705	Escherichia coli	144	WGS	258	5665730	50.4425	Switzerland	2020
562.21	Escherichia coli	144	WGS	216	5265147	50.55	USA	1985
562.65	Escherichia coli	144	WGS	201	5175637	50.6306	United Kingdom	2013-10-24
562.981	Escherichia coli	144	WGS	136	5187524	50.4173	Norway
562.656	Escherichia coli	144	WGS	56	5091009	50.6296	United Kingdom	2013-09-17
562.656	Escherichia coli	144	WGS	125	5223816	50.4232	United Kingdom	2015-02-17
1.28116e+06	Escherichia coli	144	WGS	71	5344177	50.4	Denmark	2005
562.981	Escherichia coli	144	WGS	183	5182447	50.4544	Norway
562.979	Escherichia coli	144	WGS	176	5178390	50.5564	Norway
562.109	Escherichia coli	144	Complete	3	5312456	50.75	USA	2014
562.985	Escherichia coli	144	WGS	124	5032776	50.5831	Norway
562.994	Escherichia coli	144	WGS	128	5097181	50.5825	Norway
562.458	Escherichia coli	144	WGS	72	5100460	50.6048	Denmark	2009
562.1	Escherichia coli	144	WGS	145	5352476	50.523	Norway
562.469	Escherichia coli	144	WGS	156	5232634	50.5196	Japan	2008
562.101	Escherichia coli	144	WGS	202	5270936	50.5758	Norway
1.4442e+06	Escherichia coli	144	WGS	103	5285772	50.6	Tanzania	2009
562.481	Escherichia coli	144	WGS	232	5257099	50.4443	Estonia	2012
562.651	Escherichia coli	144	WGS	176	5168324	50.7109	United Kingdom	2013-09-03
562.515	Escherichia coli	144	WGS	86	5073686	50.69	USA	2012
562.468	Escherichia coli	144	WGS	93	5186755	50.6059	Japan	2006
562.675	Escherichia coli	144	WGS	87	5064371	50.5556	USA	2017-03-06
562.105	Escherichia coli	144	WGS	193	5278997	50.66	United Kingdom	2012
562.99	Escherichia coli	144	WGS	144	4996452	50.5655	Norway
562.23	Escherichia coli	144	WGS	90	4840854	50.66	United Kingdom
562.979	Escherichia coli	144	WGS	158	5348361	50.5369	Norway
562.616	Escherichia coli	144	WGS	137	5182030	50.7331	Mexico	2011-12-21
562.98	Escherichia coli	144	WGS	109	5025278	50.6067	Norway
562.987	Escherichia coli	144	WGS	187	5249517	50.6033	Norway
562.48	Escherichia coli	144	WGS	258	5425536	50.4937	Latvia	2012
562.239	Escherichia coli	144	WGS	126	5149494	50.44	United Kingdom
562.603	Escherichia coli	144	Complete	6	5280374	50.7638	USA	2016
562.672	Escherichia coli	144	WGS	149	5316226	50.4956	India	2014-11-27
562.105	Escherichia coli	144	WGS	206	5347585	50.61	Ireland	2012
562.106	Escherichia coli	144	WGS	79	4995689	50.7268	Canada
562.1	Escherichia coli	144	WGS	128	5118160	50.7268	Norway
562.672	Escherichia coli	144	WGS	157	5396372	50.498	India
562.996	Escherichia coli	144	WGS	210	5355691	50.3721	Norway
562.225	Escherichia coli	144	WGS	111	5132351	50.52	United Kingdom
562.686	Escherichia coli	144	WGS	129	4963623	50.6733	Nigeria	2019-05-03
562.854	Escherichia coli	144	WGS	155	5254907	50.5	USA	2003
562.942	Escherichia coli	144	WGS	165	5051040	50.5313	Spain	2010
562.998	Escherichia coli	144	WGS	150	5168641	50.7894	Norway
562.236	Escherichia coli	144	WGS	146	5099790	50.47	United Kingdom
562.994	Escherichia coli	144	WGS	191	5341901	50.518	Norway
562.517	Escherichia coli	144	WGS	102	5283300	50.4	USA	2012
562.101	Escherichia coli	144	WGS	116	5254134	50.4467	Norway
562.983	Escherichia coli	144	WGS	139	5257402	50.4137	Norway
562.985	Escherichia coli	144	WGS	184	5412085	50.392	Norway
562.998	Escherichia coli	144	WGS	163	5210535	50.4548	Norway
562.239	Escherichia coli	144	WGS	120	5183752	50.53	United Kingdom
1.26898e+06	Escherichia coli	144	WGS	198	5045120	50.7
562.105	Escherichia coli	144	WGS	191	5287211	50.72	United Kingdom	2012
562.163	Escherichia coli	144	WGS	38	5308229	50.62	USA	2008-10-08
1.28103e+06	Escherichia coli	144	WGS	31	5154541	50.6	Denmark	2004
562.989	Escherichia coli	144	WGS	190	5393348	50.3257	Norway
562.996	Escherichia coli	144	WGS	169	5326566	50.3883	Norway
562.101	Escherichia coli	144	WGS	118	5046031	50.63	Norway
562.988	Escherichia coli	144	WGS	113	4834817	50.6628	Norway
562.345	Escherichia coli	144	WGS	341	5370586	50.5588	France	2018
562.551	Escherichia coli	144	WGS	149	5090466	50.7204	USA	2017-04-05
562.231	Escherichia coli	144	WGS	144	5223397	50.34	United Kingdom
562.311	Escherichia coli	155	WGS	82	4911790	50.5263	United Kingdom	2014
562.1	Escherichia coli	155	WGS	114	4752844	50.769	Norway
562.868	Escherichia coli	155	WGS	104	5180479	50.5124	Canada	2012-06-12
562.568	Escherichia coli	155	WGS	217	5157939	50.6966	Germany
562.395	Escherichia coli	155	Complete	1	4853909	50.8046		1884-1952
562.106	Escherichia coli	155	WGS	147	4980115	50.671	China	2019
562.63	Escherichia coli	155	WGS	74	4729038	50.5141	Peru	2019
562.781	Escherichia coli	155	WGS	201	5171908	50.4372	Pakistan	2020
562.866	Escherichia coli	155	WGS	78	4981776	50.5066	Canada	2012-07-25
562.302	Escherichia coli	155	WGS	145	4798947	50.5887	Germany	2013-03-27
562.72	Escherichia coli	155	WGS	232	5027119	50.6651	Lebanon	2019
562.89	Escherichia coli	155	WGS	5	5020461	50.7715		2018
562.571	Escherichia coli	155	WGS	39	4704912	50.6463
562.757	Escherichia coli	155	WGS	224	5161985	50.6798	Belgium	2018-01-24
216592	Escherichia coli	155	Complete	3	4789860	50.5504	Switzerland	2019-08-02
562.868	Escherichia coli	155	WGS	93	4760801	50.7585	Canada	2012-07-25
562.103	Escherichia coli	155	WGS	258	5278535	50.5603	China
562.209	Escherichia coli	155	WGS	192	4815172	50.75	USA	2003-10-17
562.552	Escherichia coli	155	WGS	182	5502007	50.219	China	2014
562.525	Escherichia coli	155	WGS	107	4947903	50.8349	Canada
562.286	Escherichia coli	155	WGS	139	4996853	50.5709	India	2016
562.209	Escherichia coli	155	WGS	144	4929776	50.64	USA	2000-10-06
562.475	Escherichia coli	155	WGS	130	5106849	50.7463	Japan	2014
562.102	Escherichia coli	155	WGS	163	5084716	50.3988	China	2012
562.744	Escherichia coli	155	WGS	206	5096255	50.5746	Lebanon	2018
1.17673e+06	Escherichia coli	155	WGS	106	5115070	50.67	Israel	2003
562.918	Escherichia coli	155	WGS	222	4632441	50.9934	USA	2020
562.967	Escherichia coli	155	WGS	116	4628922	50.7047	England	2015-07-02
562.549	Escherichia coli	155	WGS	282	5056794	50.6218	Czech Republic	2016-10-17
562.344	Escherichia coli	155	WGS	62	5185875	50.5483	United Kingdom	2015
562.362	Escherichia coli	155	WGS	375	4878915	50.8851	Argentina	2016
562.631	Escherichia coli	155	Complete	1	4729401	50.7603	USA
562.783	Escherichia coli	155	WGS	140	5051937	50.7529	USA	2012-11-12
562.606	Escherichia coli	155	WGS	102	4927242	50.7777	Kenya	2016-04-18
562.751	Escherichia coli	155	WGS	63	4709413	50.65
562.755	Escherichia coli	155	WGS	77	4805898	50.87
562.285	Escherichia coli	155	WGS	84	4894308	50.8543	China	2012
562.758	Escherichia coli	155	WGS	325	5135562	50.6491	Germany	2019
562.658	Escherichia coli	155	WGS	151	4891246	50.6778	Germany	2013-02-01
562.222	Escherichia coli	155	WGS	270	5175821	50.49	USA	1984-03-08
562.101	Escherichia coli	155	WGS	218	4923865	50.835
562.587	Escherichia coli	155	WGS	132	4997829	50.579	Germany
562.139	Escherichia coli	155	WGS	138	5224195	50.72	Bangladesh	2007
562.959	Escherichia coli	155	WGS	162	5525378	50.358	China	2015
562.866	Escherichia coli	155	WGS	103	4878780	50.7602	Canada	2013-06-03
562.23	Escherichia coli	155	WGS	107	5000814	50.43	United Kingdom
562.196	Escherichia coli	155	WGS	128	5139512	50.64	China	2013-03-01
562.314	Escherichia coli	155	WGS	226	4899731	50.6719	Tanzania	2015
562.19	Escherichia coli	155	WGS	112	4746544	50.8	USA	2001-05-30
562.658	Escherichia coli	155	WGS	154	4925318	50.5533	Germany	2013-03-13
562.1	Escherichia coli	155	WGS	149	4906368	50.7195	Norway
562.454	Escherichia coli	155	Complete	5	4848972	50.6427	Brazil	2015
562.747	Escherichia coli	155	WGS	132	5207522	50.6246	Lebanon	2019-04-01
562.479	Escherichia coli	155	WGS	82	4906892	50.7662	Norway	2012
562.959	Escherichia coli	155	WGS	115	5044068	50.4215	China	2017
562.688	Escherichia coli	155	Complete	5	5054351	50.5368	Ghana	2018-02-16
562.605	Escherichia coli	155	WGS	135	4988903	50.6393	Colombia	2014-08-24
562.772	Escherichia coli	155	WGS	102	5007233	50.6981	China	2015-09-10
562.998	Escherichia coli	155	WGS	97	4924973	50.7945	Norway
562.253	Escherichia coli	155	WGS	278	5015512	50.94	Germany	2015
562.103	Escherichia coli	155	WGS	115	4992737	50.6595	China
562.333	Escherichia coli	155	WGS	138	4875196	50.7771	Sweden
562.284	Escherichia coli	155	WGS	70	4936981	50.6829	Canada	2014-04-01
562.688	Escherichia coli	155	Complete	7	4991513	50.5914	Ghana	2018-07-31
562.37	Escherichia coli	155	WGS	88	4889288	50.6856	USA	2017
562.371	Escherichia coli	155	WGS	366	5094321	50.4622	Tanzania	2013
562.918	Escherichia coli	155	WGS	159	5071919	50.3873	China	2020
562.54	Escherichia coli	155	WGS	100	4797535	50.7084	Australia	2012
562.791	Escherichia coli	155	WGS	202	5150832	50.4162	China	2019-09-01
1.44404e+06	Escherichia coli	155	WGS	126	4705777	50.7	Tanzania	2009
562.55	Escherichia coli	155	WGS	416	4881443	50.6698	Bangladesh	2016-02-23
562.808	Escherichia coli	155	WGS	60	4955799	50.6172	China	2017
562.54	Escherichia coli	155	Complete	3	4994342	50.6565	Portugal	2018-11-01
562.781	Escherichia coli	155	WGS	142	5274817	50.7557	Spain	2017
550679	Escherichia coli	155	WGS	36	5043512	50.25
562.92	Escherichia coli	155	WGS	175	5009025	50.4846	China	2018-12-01
562.473	Escherichia coli	155	WGS	75	4783161	50.3296	Japan	2014
562.751	Escherichia coli	155	WGS	101	5070787	50.76
562.507	Escherichia coli	155	WGS	172	5122978	50.6573	USA
562.867	Escherichia coli	155	WGS	135	5034780	50.3396	Canada	2012-06-19
562.101	Escherichia coli	155	WGS	105	4914894	50.6175	Norway
562.371	Escherichia coli	155	WGS	104	4943943	50.8396	USA	2017
562.588	Escherichia coli	155	WGS	120	4946001	50.7629	Norway
562.309	Escherichia coli	155	WGS	115	4783784	50.7357	China	2016-06-01
562.649	Escherichia coli	155	WGS	69	4865426	50.7359	United Kingdom	2014-01-06
562.472	Escherichia coli	155	WGS	136	5167453	50.661	Japan	2013
562.104	Escherichia coli	155	WGS	171	4986053	50.5472	China	2020
562.332	Escherichia coli	155	WGS	163	5092738	50.6029	Australia	2007-07-13
562.747	Escherichia coli	155	WGS	63	4710960	50.5844	India	2017-09-25
562.94	Escherichia coli	155	WGS	108	5031582	50.4537	Peru	2017
562.208	Escherichia coli	155	WGS	118	4750320	50.76	Guinea-Bissau	1996
562.751	Escherichia coli	155	WGS	53	4708659	50.8
562.889	Escherichia coli	155	WGS	239	5017106	50.5206		2015
562.516	Escherichia coli	155	WGS	188	4943960	50.8232	Costa Rica	2013-05-30
562.757	Escherichia coli	155	WGS	264	5239600	50.6014	Belgium	2018-02-15
562.96	Escherichia coli	155	WGS	143	4946695	50.4461	France	2019
562.369	Escherichia coli	155	WGS	155	5491368	50.4524	USA	2017
868196	Escherichia coli	155	WGS	37	4688704	50.8	USA	1973
562.102	Escherichia coli	155	WGS	169	5165018	50.3866	China	2010
562.23	Escherichia coli	155	WGS	108	5259965	50.4	United Kingdom
562.208	Escherichia coli	16	WGS	382	5442829	50.44	United Kingdom
562.801	Escherichia coli	16	WGS	219	5184448	50.4	USA	1999
1.44652e+06	Escherichia coli	16	WGS	251	5414454	50.4	USA
562.173	Escherichia coli	16	WGS	213	5398051	50.4	Canada	2015-02-26
562.467	Escherichia coli	16	WGS	209	5270854	50.2736	Canada	2000
562.466	Escherichia coli	16	WGS	189	5347332	50.3734	Canada	2001-02-06
562.944	Escherichia coli	16	WGS	293	5265146	50.44	Australia	2018-08-13
1.44651e+06	Escherichia coli	16	WGS	191	5081392	50.3	USA
562.173	Escherichia coli	16	WGS	209	5353832	50.34	Canada	2014-01-29
562.251	Escherichia coli	16	WGS	393	5458968	50.19	USA	1998-06-22
562.465	Escherichia coli	16	WGS	150	5110497	50.4061	Canada	2011
562.673	Escherichia coli	16	WGS	265	5079227	50.4794	USA
1.44652e+06	Escherichia coli	16	WGS	203	5060683	50.4	USA
562.369	Escherichia coli	16	WGS	448	5112558	50.6815	USA
562.363	Escherichia coli	16	WGS	267	5322875	50.5052	USA
562.115	Escherichia coli	16	WGS	280	5213208	50.45		2007
1.44653e+06	Escherichia coli	16	WGS	198	5220350	50.3	USA
562.219	Escherichia coli	16	WGS	182	5365766	50.34	Canada	2003-10-22
1.44653e+06	Escherichia coli	16	WGS	191	5128835	50.4	USA
562.219	Escherichia coli	16	WGS	184	5358904	50.48	Canada	2007-04-18
373045	Escherichia coli	16	WGS	254	4966944	50.5264	Canada	2000
562.465	Escherichia coli	16	WGS	139	5314465	50.4075	Canada	2013-01-15
562.364	Escherichia coli	16	WGS	365	5211048	50.4661	USA
562.364	Escherichia coli	16	WGS	216	5094576	50.4952	USA
562.714	Escherichia coli	16	WGS	45	5242930	50.47	Norway	2002
562.893	Escherichia coli	16	WGS	184	5239674	50.4441		2017
1.44652e+06	Escherichia coli	16	WGS	213	5285209	50.3	USA
562.551	Escherichia coli	16	Complete	1	5315402	50.6102	South Korea	2003-01-01
562.115	Escherichia coli	16	WGS	336	5190282	50.35		1995
562.944	Escherichia coli	16	WGS	243	5309496	50.3917	Australia	2020-01-19
1.44651e+06	Escherichia coli	16	WGS	205	5213859	50.3	USA
1.44653e+06	Escherichia coli	16	WGS	196	5225500	50.3	USA
1.44653e+06	Escherichia coli	16	WGS	186	5166853	50.3	USA
562.673	Escherichia coli	16	WGS	280	5068228	50.4842	USA
1.44651e+06	Escherichia coli	16	WGS	183	5105702	50.3	USA
1.44654e+06	Escherichia coli	16	WGS	217	5157411	50.3	USA
562.893	Escherichia coli	16	WGS	141	5154959	50.2079		2001
562.208	Escherichia coli	16	WGS	336	5349128	50.45	Italy
562.219	Escherichia coli	16	WGS	172	5454734	50.44	Canada	1995-03-23
562.944	Escherichia coli	16	WGS	222	5195631	50.461	Australia	2019-12-28
562.391	Escherichia coli	16	WGS	6	5751663	50.4655	Japan	2013
562.741	Escherichia coli	16	WGS	227	5247758	50.43	USA	2010
562.8	Escherichia coli	16	WGS	217	5172798	50.38	USA	1999
562.466	Escherichia coli	16	WGS	137	5137935	50.334	Canada	2011
562.467	Escherichia coli	16	WGS	214	5281723	50.332	Canada	1993
562.219	Escherichia coli	16	WGS	238	4786242	50.48	Canada	2007-04-18
562.251	Escherichia coli	16	WGS	303	5288273	50.41	USA	1998-02-26
562.287	Escherichia coli	16	Complete	6	5681977	50.6836	USA	2012-07-01
562.802	Escherichia coli	16	WGS	226	5240246	50.32	USA	1999
562.208	Escherichia coli	16	WGS	447	5443706	50.43	Germany	1991
562.794	Escherichia coli	16	WGS	165	5144143	50.445	China	2010
562.46	Escherichia coli	16	WGS	225	5236442	50.4091
562.219	Escherichia coli	16	WGS	398	5201966	50.61	USA	1983-02-08
1.44652e+06	Escherichia coli	16	WGS	206	5300849	50.2	USA
585396	Escherichia coli	16	Complete	6	5766081	50.4
562.208	Escherichia coli	16	WGS	347	5176621	50.42	USA	1985
562.464	Escherichia coli	16	WGS	171	5407362	50.3031	Canada
1.44654e+06	Escherichia coli	16	WGS	195	5416707	50.3	USA
562.219	Escherichia coli	16	WGS	166	5433634	50.4	Canada	2003-10-22
562.164	Escherichia coli	16	WGS	229	5392353	50.46	Canada	2014-01-29
562.983	Escherichia coli	16	WGS	251	5562729	50.33	Netherlands	2013-07-01
168928	Escherichia coli	16	WGS	8	5566342	50.5484	Japan	2011-05-01
562.364	Escherichia coli	16	WGS	224	5160124	50.4082	USA
562.467	Escherichia coli	16	WGS	179	5159316	50.2693	Switzerland	2000
562.39	Escherichia coli	16	WGS	221	5268363	50.356	USA
562.208	Escherichia coli	16	WGS	302	5189999	50.56	Germany	1955
562.673	Escherichia coli	16	WGS	289	5323465	50.4032	USA
562.366	Escherichia coli	16	WGS	312	5278448	50.4924	USA
562.943	Escherichia coli	16	WGS	265	5307325	50.413	Australia	2019-09-19
562.219	Escherichia coli	16	WGS	153	5377913	50.37	Canada	2012-05-04
562.39	Escherichia coli	16	WGS	260	5067959	50.4076	United Kingdom	2017-03-01
562.673	Escherichia coli	16	WGS	300	5360714	50.3008	USA
1.44654e+06	Escherichia coli	16	WGS	201	5293816	50.2	USA
562.219	Escherichia coli	16	WGS	183	5519073	50.43	Canada	1995-03-23
1.44654e+06	Escherichia coli	16	WGS	149	5305741	50.3	USA
562.219	Escherichia coli	16	WGS	184	5367808	50.27	Canada	1995-03-23
562.716	Escherichia coli	16	WGS	48	5439005	50.5	Norway	2010-08-30
562.219	Escherichia coli	16	WGS	178	5312595	50.49	Canada	1995-03-23
562.391	Escherichia coli	16	WGS	373	5234373	50.5104	USA
562.685	Escherichia coli	16	WGS	306	5180913	50.3903	Sweden	2008
562.783	Escherichia coli	16	WGS	185	5114404	50.38	Canada	2014-01-01
1.05554e+06	Escherichia coli	16	Complete	3	5284381	50.5858	USA	2009-07-01
562.464	Escherichia coli	16	WGS	152	5141109	50.3936
754079	Escherichia coli	16	WGS	75	5290142	50.5
1.44654e+06	Escherichia coli	16	WGS	204	5297549	50.2	USA
868171	Escherichia coli	16	WGS	100	5371046	50.6	USA	1986
562.219	Escherichia coli	16	WGS	158	5467542	50.4	Canada	2003-10-22
562.365	Escherichia coli	16	WGS	387	5147175	50.6273	USA
868170	Escherichia coli	16	WGS	101	5654850	50.2	USA	1977
562.366	Escherichia coli	16	WGS	299	5075923	50.5058	USA
1.23215e+06	Escherichia coli	16	WGS	238	5300309	50.52		1997
562.365	Escherichia coli	16	WGS	317	5291733	50.6302	USA
562.466	Escherichia coli	16	WGS	244	5359848	50.2848	Canada	2011-10-13
562.192	Escherichia coli	16	WGS	205	5373640	50.48	Israel	2015
562.291	Escherichia coli	16	Complete	2	5388459	50.6218	USA	2013-06-24
562.174	Escherichia coli	16	Complete	3	5517971	50.55	Australia	1995
562.466	Escherichia coli	16	WGS	192	5287703	50.3002	Canada	2010-12-24
562.21	Escherichia coli	16	WGS	428	5264381	50.42	USA	1947
1.44654e+06	Escherichia coli	16	WGS	154	5385928	50.4	USA
562.219	Escherichia coli	16	WGS	161	5252646	50.41	Canada	1995-03-23
562.333	Escherichia coli	17	Complete	2	5281373	50.4844	China
562.314	Escherichia coli	17	WGS	126	5491904	50.2672	United Kingdom	2015
562.629	Escherichia coli	17	WGS	318	5452167	50.4472	New Zealand	2012
562.673	Escherichia coli	17	WGS	293	5208350	50.4665	USA
562.757	Escherichia coli	17	WGS	199	5164596	50.47	India	2009
562.163	Escherichia coli	17	WGS	344	5456610	50.55	USA	2013-08-27
562.746	Escherichia coli	17	WGS	287	5315593	50.61	Kenya
562.899	Escherichia coli	17	WGS	410	4991496	50.4585	Spain	2019-06-17
562.686	Escherichia coli	17	WGS	162	5098569	50.4161	China	2019
562.162	Escherichia coli	17	WGS	254	5281908	50.51	USA	2013-06-25
562.366	Escherichia coli	17	WGS	286	5316733	50.7268	USA
562.742	Escherichia coli	17	WGS	239	5413293	50.37	USA	2010
562.581	Escherichia coli	17	WGS	247	5038713	50.5157	Norway
562.748	Escherichia coli	17	WGS	181	5404702	50.45	Pakistan
1.44674e+06	Escherichia coli	17	WGS	204	5300128	50.5	USA
562.365	Escherichia coli	17	WGS	246	5296162	50.5012	USA
1.45043e+06	Escherichia coli	17	WGS	255	5001869	50.82	Kenya
562.314	Escherichia coli	17	WGS	122	5311114	50.4065	United Kingdom	2015
562.746	Escherichia coli	17	WGS	376	5105430	50.85	Gambia
562.29	Escherichia coli	17	WGS	290	5225546	50.3848	Germany	2017
562.924	Escherichia coli	17	WGS	176	5387458	50.55	USA	2011-07-10
562.102	Escherichia coli	17	WGS	177	5236066	50.3447	Austria	2016-2017
562.453	Escherichia coli	17	WGS	141	4880121	50.4031	Netherlands	2013-07-01
1.00556e+06	Escherichia coli	17	WGS	248	4900815	50.3	France
562.673	Escherichia coli	17	WGS	392	5180812	50.5817	USA
562.475	Escherichia coli	17	WGS	234	5183416	50.5699	Japan	2014
562.673	Escherichia coli	17	WGS	305	5167592	50.4043	USA
562.467	Escherichia coli	17	WGS	159	5107141	50.5296	Switzerland	2001
562.773	Escherichia coli	17	WGS	207	5106091	50.3057	Brazil	2016
562.211	Escherichia coli	17	WGS	288	5327572	50.59	USA	1995-06-27
562.572	Escherichia coli	17	WGS	218	5327380	50.5901
562.475	Escherichia coli	17	WGS	302	5740406	50.5375	Japan	2014
562.74	Escherichia coli	17	WGS	303	5434778	50.41	USA	1999
562.162	Escherichia coli	17	WGS	318	5518874	50.59	USA	2013-06-25
562.469	Escherichia coli	17	WGS	215	5194618	50.5957	Japan	2014
562.472	Escherichia coli	17	WGS	291	5603820	50.4563	Japan	2014
562.472	Escherichia coli	17	WGS	296	5378965	50.5263	Japan	2014
562.473	Escherichia coli	17	WGS	274	5767414	50.4748	Japan	2013
562.698	Escherichia coli	17	WGS	179	5200515	50.5	Kenya
562.162	Escherichia coli	17	WGS	258	5331933	50.55	USA	2013-06-25
562.344	Escherichia coli	17	WGS	419	5246094	50.261	France	2018
868191	Escherichia coli	17	WGS	81	5361548	50.5	United Kingdom	1950
562.163	Escherichia coli	17	WGS	321	5444506	50.57	USA	2013-07-23
562.697	Escherichia coli	17	WGS	13	4971516	50.2539	Brazil	2016-10-04
562.463	Escherichia coli	17	WGS	166	5217653	50.4759		1997-07-28
562.8	Escherichia coli	17	WGS	209	5447195	50.3	USA	2010
562.472	Escherichia coli	17	WGS	333	5395853	50.5446	Japan	2014
562.922	Escherichia coli	17	WGS	233	5580622	50.33	USA	2011-06-05
562.723	Escherichia coli	17	WGS	217	5061962	50.52	Norway	2009-08-07
562.163	Escherichia coli	17	WGS	373	5786067	50.63	USA	2014-08-13
562.453	Escherichia coli	17	WGS	117	4976379	50.2884	Netherlands	2013-10-01
562.582	Escherichia coli	17	WGS	261	5234613	50.5715	USA
562.453	Escherichia coli	17	WGS	119	4938935	50.3903	Netherlands	2014-01-01
562.366	Escherichia coli	17	WGS	362	5278780	50.5393	USA
562.223	Escherichia coli	17	WGS	179	4928478	50.58	Peru	2015
562.365	Escherichia coli	17	WGS	378	5341184	50.5619	USA
562.771	Escherichia coli	17	WGS	86	4990698	50.49	Pakistan	2009
562.775	Escherichia coli	17	WGS	237	5337679	50.45	Kenya	2010
562.718	Escherichia coli	17	WGS	221	5359120	50.46	Canada	2007-04-18
562.163	Escherichia coli	17	WGS	345	5429087	50.53	USA	2014-08-20
562.472	Escherichia coli	17	WGS	263	5334005	50.536	Japan	2014
562.758	Escherichia coli	17	WGS	219	5160058	50.65	Mali	2008
562.629	Escherichia coli	17	WGS	192	5242425	50.2199	Norway	2002
562.129	Escherichia coli	17	WGS	372	5316347	50.43	Israel	2009
562.778	Escherichia coli	17	WGS	219	5090618	50.67	Kenya	2009
562.467	Escherichia coli	17	WGS	165	5158875	50.4632	Canada	1989
562.173	Escherichia coli	17	WGS	202	5318599	50.59	Canada	2010-12-16
562.365	Escherichia coli	17	WGS	361	5451988	50.6562	USA
344601	Escherichia coli	17	WGS	263	5495385	50.44
562.222	Escherichia coli	17	WGS	170	4861571	50.54	USA	2013-12-16
562.387	Escherichia coli	17	WGS	380	5430737	50.4421	United Kingdom	2016-05-01
562.218	Escherichia coli	17	WGS	337	5205778	50.58	Norway	2015
562.464	Escherichia coli	17	WGS	182	5424966	50.3811	Canada	2013-11-29
562.343	Escherichia coli	17	WGS	10	5883482	50.6152		1900-1952
562.719	Escherichia coli	17	WGS	127	5016667	50.6183	China	2011-08-23
562.467	Escherichia coli	17	WGS	193	5496950	50.1892	USA	1996
562.923	Escherichia coli	17	WGS	226	5462433	50.54	USA	2011-07-03
562.467	Escherichia coli	17	WGS	184	5378562	50.5408	Canada	1994
562.658	Escherichia coli	17	WGS	277	5306751	50.4778
562.389	Escherichia coli	17	WGS	156	5263350	50.5431	USA
562.102	Escherichia coli	17	WGS	89	5014724	50.3123	Austria	2016-2017
562.782	Escherichia coli	17	WGS	114	4822411	50.4974	USA	2016-05-04
868175	Escherichia coli	17	WGS	80	5408446	50.6	USA	1961
562.888	Escherichia coli	17	WGS	21	5119132	50.5964	Switzerland	2013-08-04
868194	Escherichia coli	17	WGS	88	5403985	50.5	Peru	1983
562.467	Escherichia coli	17	WGS	173	5134981	50.4891	USA	1995
562.208	Escherichia coli	17	WGS	377	5249491	50.62	Guinea-Bissau	1997
562.719	Escherichia coli	17	WGS	126	5010850	50.5479	China	2014-04-23
2.60562e+06	Escherichia coli	17	Complete	5	5338095	50.6785		2016-12-19
562.365	Escherichia coli	17	WGS	199	5402147	50.5648	USA
562.364	Escherichia coli	17	WGS	359	5587880	50.7092	USA
562.748	Escherichia coli	17	WGS	237	5232021	50.57	Pakistan
562.757	Escherichia coli	17	WGS	146	4925653	50.55	Mali	2008
562.173	Escherichia coli	17	WGS	186	5331548	50.6	Canada	2014-01-29
562.343	Escherichia coli	17	WGS	11	5799292	50.7056	United Kingdom	1949
562.475	Escherichia coli	17	WGS	178	5176745	50.5068	Japan	2014
562.366	Escherichia coli	17	WGS	180	5255631	50.5691	USA
1.1269e+06	Escherichia coli	17	WGS	360	5035052	50.4	Denmark
562.718	Escherichia coli	17	WGS	176	5176847	50.47	Canada	2003-11-22
562.457	Escherichia coli	17	WGS	399	5212788	50.6154	Paraguay	2012-09-01
562.702	Escherichia coli	21	WGS	186	5433287	50.46	Norway	2002-01-01
244319	Escherichia coli	21	WGS	284	5448105	50.36	Japan	1999
1.16374e+06	Escherichia coli	21	WGS	442	5497155	50.4		1985
404399	Escherichia coli	21	WGS	184	5701346	50.562	Japan	2008
562.106	Escherichia coli	21	WGS	390	5500467	50.3564	Peru	2020-01-15
562.702	Escherichia coli	21	WGS	284	5473621	50.2	Norway	2010-07-15
1.44671e+06	Escherichia coli	21	WGS	274	5366571	50.3	USA
244319	Escherichia coli	21	WGS	320	5431033	50.38	Japan	2004
244320	Escherichia coli	21	WGS	313	5620390	50.42	Japan	2009
244320	Escherichia coli	21	WGS	346	5425984	50.44	Japan	2000
562.464	Escherichia coli	21	WGS	178	5366964	50.2796	Canada	2013-10-01
244319	Escherichia coli	21	WGS	404	5636839	50.43	Japan	2005
562.389	Escherichia coli	21	WGS	320	5344017	50.3017	United Kingdom	2018-08-01
244319	Escherichia coli	21	WGS	317	5499176	50.38	Japan	2006
244319	Escherichia coli	21	WGS	351	5622642	50.4	Japan	2011
244319	Escherichia coli	21	WGS	273	5612673	50.35	Japan	2009
562.465	Escherichia coli	21	WGS	201	5371254	50.309	Canada	2012
244319	Escherichia coli	21	WGS	289	5505243	50.43	France	2002
244319	Escherichia coli	21	WGS	311	5493904	50.45	Japan	2006
562.466	Escherichia coli	21	WGS	229	5277599	50.3095	Canada	2011-05-13
562.466	Escherichia coli	21	WGS	229	5294352	50.3178	Canada	2007-09-18
244319	Escherichia coli	21	WGS	382	5473623	50.5	Japan	2000
562.365	Escherichia coli	21	WGS	287	5388099	50.4058	USA
244319	Escherichia coli	21	WGS	273	5519048	50.3877	Japan	2001
562.638	Escherichia coli	21	WGS	236	5349423	50.3721		2019-05-04
562.713	Escherichia coli	21	WGS	51	5502792	50.57	Norway	2004
244319	Escherichia coli	21	WGS	253	5441876	50.33	Japan	1999
244319	Escherichia coli	21	WGS	254	5599882	50.44	Japan	2002
562.46	Escherichia coli	21	WGS	276	5484324	50.3726	Australia	1986
562.368	Escherichia coli	21	WGS	225	5350111	50.3587	USA
244319	Escherichia coli	21	WGS	374	5559359	50.45	Japan	2004
562.463	Escherichia coli	21	WGS	168	5327060	50.3316	Canada	2012-04-10
562.974	Escherichia coli	21	WGS	261	5691739	50.2	Netherlands	2013-09-01
869695	Escherichia coli	21	WGS	51	5560162	50.6	USA	1990
562.287	Escherichia coli	21	Complete	2	5753218	50.6513	USA	2013-03-01
562.391	Escherichia coli	21	WGS	227	5539559	50.4739	USA
562.702	Escherichia coli	21	WGS	285	5284556	50.29	Norway	2009-09-03
562.463	Escherichia coli	21	WGS	178	5321164	50.3377	Canada	2012-04-23
244319	Escherichia coli	21	WGS	301	5557394	50.36	Japan	2003
244319	Escherichia coli	21	WGS	306	5699477	50.3729	Japan	2001
244320	Escherichia coli	21	WGS	326	5544499	50.35	Japan	2007
562.364	Escherichia coli	21	WGS	225	5419452	50.4281	USA
562.21	Escherichia coli	21	WGS	402	5423818	50.37	USA	1947
244320	Escherichia coli	21	WGS	300	5542461	50.34	Japan	2009
244319	Escherichia coli	21	WGS	384	5606157	50.4	Japan	1999
244319	Escherichia coli	21	WGS	291	5333738	50.4	Japan	1996
244319	Escherichia coli	21	WGS	276	5471397	50.3776	Japan	2006
562.389	Escherichia coli	21	WGS	216	5503143	50.426	USA
244319	Escherichia coli	21	WGS	283	5426101	50.38	Japan	2001
562.943	Escherichia coli	21	WGS	321	5577418	50.3477	Australia	2019-03-11
562.115	Escherichia coli	21	WGS	367	5352710	50.38		2008
562.92	Escherichia coli	21	WGS	298	5639258	50.37	USA	2011-06-05
244319	Escherichia coli	21	WGS	260	5305557	50.37	Japan	1997
562.391	Escherichia coli	21	WGS	327	5546809	50.4492	USA
244319	Escherichia coli	21	WGS	280	5605756	50.37	Japan	2002
562.219	Escherichia coli	21	WGS	244	5503401	50.36	Canada	2003-10-22
244319	Escherichia coli	21	WGS	360	5536619	50.31	Japan	2002
244319	Escherichia coli	21	WGS	376	5589646	50.39	Japan	1998
244319	Escherichia coli	21	WGS	325	5519659	50.32	Japan	2008
562.365	Escherichia coli	21	WGS	412	5497574	50.5254	USA
562.463	Escherichia coli	21	WGS	272	5256407	50.3101	Canada
244319	Escherichia coli	21	WGS	306	5643715	50.28	Japan	1997
244319	Escherichia coli	21	WGS	328	5613546	50.32	Japan	2009
562.685	Escherichia coli	21	WGS	254	5308591	50.3587	Sweden	2004
244320	Escherichia coli	21	WGS	316	5489759	50.42	Japan	2006
562.365	Escherichia coli	21	WGS	393	5525420	50.576	USA
404399	Escherichia coli	21	WGS	240	5774041	50.4674	Japan	2008
562.289	Escherichia coli	21	WGS	219	5321814	50.3758	Romania	2016
404399	Escherichia coli	21	WGS	240	5751255	50.4908	Japan	2009
244319	Escherichia coli	21	WGS	415	5519362	50.52	Japan	2000
244319	Escherichia coli	21	WGS	252	5766939	50.3	Japan	2013
244319	Escherichia coli	21	WGS	298	5551521	50.33	Japan	2009
562.219	Escherichia coli	21	WGS	300	5915632	50.12	Canada	1995-03-23
244319	Escherichia coli	21	WGS	363	5548331	50.31	Japan	2002
244319	Escherichia coli	21	WGS	280	5526894	50.3	USA	1991
562.164	Escherichia coli	21	WGS	249	5292347	50.51	Canada	2014-01-29
562.464	Escherichia coli	21	WGS	197	5379480	50.3533
562.982	Escherichia coli	21	WGS	280	5609532	50.28	Netherlands	2013-12-01
244319	Escherichia coli	21	WGS	339	5443034	50.38	Japan	1998
562.173	Escherichia coli	21	WGS	200	5271391	50.4	Canada	2012-12-21
244319	Escherichia coli	21	WGS	303	5525854	50.4575	Japan	2005
244319	Escherichia coli	21	WGS	268	5500674	50.28	Japan	2005
244319	Escherichia coli	21	WGS	332	5382632	50.33	Japan	1998
562.977	Escherichia coli	21	WGS	244	5466796	50.34	Netherlands	2013-06-01
244319	Escherichia coli	21	WGS	353	5613098	50.43	Japan	2011
562.165	Escherichia coli	21	WGS	220	5473706	50.29	Canada
868173	Escherichia coli	21	WGS	61	5460414	50.6	Cuba	1953
244319	Escherichia coli	21	WGS	356	5857958	50.37	Belgium	2012
244320	Escherichia coli	21	WGS	322	5761829	50.3	Japan	2009
562.368	Escherichia coli	21	WGS	436	5571468	50.7144	USA
562.366	Escherichia coli	21	WGS	319	5489840	50.3591	USA
244319	Escherichia coli	21	WGS	321	5548774	50.41	Belgium	2012
244320	Escherichia coli	21	WGS	374	5719853	50.35	Japan	2008
562.103	Escherichia coli	21	WGS	399	5414594	50.3063	China	2009
244319	Escherichia coli	21	WGS	231	5789172	50.17	Japan	2013
244319	Escherichia coli	21	WGS	353	5464636	50.37	Japan	2010
562.219	Escherichia coli	21	WGS	382	5387556	50.27	Canada	1995-03-23
562.192	Escherichia coli	21	WGS	278	5721346	50.41	Poland
244320	Escherichia coli	21	WGS	377	5472308	50.35	Japan	2008
562.977	Escherichia coli	21	WGS	244	5400419	50.35	Netherlands	2013-06-01
562.763	Escherichia coli	219	WGS	109	5243497	50.3523	Germany	2018
562.283	Escherichia coli	219	WGS	121	5087049	50.6089	China	2016
562.652	Escherichia coli	219	WGS	45	4836152	50.5931	United Kingdom	2014-10-27
562.775	Escherichia coli	219	Complete	1	5081231	50.5941	Australia	1995
562.466	Escherichia coli	219	WGS	81	5305349	50.2732	Denmark
562.763	Escherichia coli	219	WGS	181	5348133	50.3103	Germany	2018
562.103	Escherichia coli	219	WGS	131	4967060	50.6162	China	2009
562.218	Escherichia coli	219	WGS	200	5528090	50.44	Mexico	2002-06-20
562.807	Escherichia coli	219	WGS	361	5325866	50.4256	Portugal	2018-08-30
562.996	Escherichia coli	219	WGS	134	4987552	50.5185	Norway
562.775	Escherichia coli	219	Complete	1	4831533	50.5772	Australia	2011
562.714	Escherichia coli	219	WGS	159	5322847	50.36	Norway	2009-05-23
562.39	Escherichia coli	219	WGS	345	5409225	50.4536	United Kingdom	2018-10-01
562.705	Escherichia coli	219	WGS	236	5451848	50.4857	Switzerland	2020
562.285	Escherichia coli	219	WGS	116	5393024	50.3882	China	2012
562.775	Escherichia coli	219	WGS	85	5000443	50.5479	Guyana	2006
562.775	Escherichia coli	219	WGS	155	5299992	50.4259	Gabon	2002
562.338	Escherichia coli	219	WGS	58	5206725	50.3319	France	2005
562.285	Escherichia coli	219	WGS	129	5562273	50.345	China	2012
562.285	Escherichia coli	219	WGS	107	5399456	50.3843	China	2012
562.39	Escherichia coli	219	WGS	289	5689214	50.3128	United Kingdom	2017-12-01
562.137	Escherichia coli	219	WGS	157	5541877	50.63	China	2015-02-01
562.632	Escherichia coli	219	WGS	364	5035968	50.7462	France	2004
562.812	Escherichia coli	219	WGS	323	4929545	50.6044		2002
562.572	Escherichia coli	219	WGS	70	5370162	50.6465
562.527	Escherichia coli	219	WGS	67	4959120	50.565	Switzerland	2018
562.775	Escherichia coli	219	WGS	47	5208661	50.4874	France	2010
562.775	Escherichia coli	219	Complete	1	5422300	50.4992	Australia	2011
562.775	Escherichia coli	219	Complete	1	5191304	50.4436	Australia	2001
562.456	Escherichia coli	219	WGS	83	5126306	50.5434	Pakistan	2016-05-01
562.703	Escherichia coli	219	WGS	176	5359460	50.37	Norway	2010-09-01
562.165	Escherichia coli	219	WGS	112	5504806	50.35	Canada	2012-12-21
562.386	Escherichia coli	219	WGS	141	5000888	50.4427	Thailand	2015
562.282	Escherichia coli	219	WGS	328	5568632	50.3363	France	2015
562.251	Escherichia coli	219	WGS	111	4965573	50.68	USA	1998-08-24
562.54	Escherichia coli	219	WGS	69	4947189	50.6815	India	2014-01-01
562.866	Escherichia coli	219	WGS	125	5229079	50.5153	Canada	2013-07-02
562.37	Escherichia coli	219	WGS	96	5383747	50.5972	USA	2017
562.807	Escherichia coli	219	WGS	335	5393211	50.4445	Portugal	2018-06-04
562.606	Escherichia coli	219	WGS	89	4995238	50.5912	Nigeria	2019
562.163	Escherichia coli	219	Complete	1	5445834	50.51	Germany	2012
562.548	Escherichia coli	219	WGS	53	4833066	50.4091	Tanzania
562.629	Escherichia coli	219	WGS	343	5361714	50.4539	New Zealand	2002
562.807	Escherichia coli	219	WGS	360	5290480	50.483	Portugal	2019-11-09
562.394	Escherichia coli	219	WGS	166	5086460	50.5346	India	2015-04-05
562.476	Escherichia coli	219	WGS	34	4724840	50.5443	France	2011
562.584	Escherichia coli	219	WGS	104	5376946	50.2302	Ecuador	2018-03-21
562.775	Escherichia coli	219	WGS	77	4825183	50.7034	France	2010
562.775	Escherichia coli	219	WGS	195	5476803	50.4979	Gabon	2002
562.775	Escherichia coli	219	WGS	373	5201407	50.5183	Gabon	2002
562.807	Escherichia coli	219	WGS	360	5286034	50.472	Portugal	2019-11-09
562.103	Escherichia coli	219	WGS	121	5280438	50.6034	China	2006
562.507	Escherichia coli	219	WGS	331	5318838	50.5286	Russia	2017
562.103	Escherichia coli	219	WGS	68	5021585	50.613	China	2008
562.714	Escherichia coli	219	WGS	27	5740513	50.42	Norway	2010-12-20
562.103	Escherichia coli	219	WGS	84	4844073	50.4957	Italy	2018
562.986	Escherichia coli	219	WGS	70	4720271	50.7096	Norway
562.572	Escherichia coli	219	WGS	134	5388488	50.3944
562.721	Escherichia coli	219	WGS	61	4923580	50.6514	Singapore	2019-02-01
562.344	Escherichia coli	219	WGS	382	5335166	50.5279	France	2018
562.675	Escherichia coli	219	Complete	4	5329358	50.6338	Canada	2017-04-11
562.456	Escherichia coli	219	WGS	144	5315401	50.4032	Pakistan	2016-05-01
562.637	Escherichia coli	219	WGS	149	5217825	50.4646	Spain
1.2489e+06	Escherichia coli	219	Complete	3	5559014	50.5948	Belgium
562.226	Escherichia coli	219	WGS	65	4784379	50.66	United Kingdom
562.807	Escherichia coli	219	WGS	324	5316970	50.4978	Portugal	2018-06-04
1.31485e+06	Escherichia coli	219	WGS	187	5138655	50.5	Germany	2005
562.764	Escherichia coli	219	WGS	107	5418926	50.3739	China	2019-01-18
562.604	Escherichia coli	219	WGS	119	5107139	50.6185	China	2018-04-01
562.775	Escherichia coli	219	WGS	113	5212545	50.5296	France	2010
562.311	Escherichia coli	219	WGS	112	5289414	50.4214	United Kingdom	2014
1.28126e+06	Escherichia coli	219	WGS	37	4947481	50.7	Sweden	1996
562.775	Escherichia coli	219	WGS	125	5157649	50.4896	France	2003
562.782	Escherichia coli	219	WGS	19	4903711	50.6619	Nigeria	2017-01-03
562.775	Escherichia coli	219	Complete	1	5457590	50.3307	Australia	1994
562.775	Escherichia coli	219	WGS	199	5198953	50.434	France	2003
562.775	Escherichia coli	219	WGS	100	5024179	50.5238	Guyana	2006
562.706	Escherichia coli	219	WGS	175	5450462	50.5211	Ecuador	2014
562.221	Escherichia coli	219	WGS	349	5263251	50.34	USA	2010-09-10
562.469	Escherichia coli	219	WGS	90	5080704	50.5882	Japan	2014
562.775	Escherichia coli	219	WGS	396	5767150	50.3867	Gabon	2002
562.394	Escherichia coli	219	WGS	332	5085563	50.566	France	2017
562.221	Escherichia coli	219	WGS	402	5439484	50.48	USA	2010-04-02
550678	Escherichia coli	219	WGS	47	5141165	50.17
562.774	Escherichia coli	219	WGS	172	5154299	50.4083	Turkey	2018
562.775	Escherichia coli	219	WGS	194	5030767	50.6206	Gabon	2002
562.759	Escherichia coli	219	WGS	174	5415714	50.4871	India	2013
562.221	Escherichia coli	219	WGS	84	4953693	50.35	USA	2010-02-26
562.221	Escherichia coli	219	WGS	75	4865201	50.65	USA	2008-12-10
562.475	Escherichia coli	219	WGS	96	5308036	50.5048	Japan	2014
562.775	Escherichia coli	219	WGS	119	5335257	50.4752	France	2003
562.775	Escherichia coli	219	WGS	131	5211083	50.469	Guyana	2006
562.807	Escherichia coli	219	WGS	361	5345239	50.5155	Portugal	2018-06-04
562.344	Escherichia coli	219	WGS	149	4938229	50.7087	France	2018
562.462	Escherichia coli	219	WGS	59	4885404	50.5153	Bangladesh	2017
562.775	Escherichia coli	219	Complete	1	4965930	50.6337	Australia	2001
562.775	Escherichia coli	219	Complete	1	5156958	50.595	Australia	2001
562.302	Escherichia coli	219	WGS	103	5167453	50.4228	Germany	2013-10-14
562.705	Escherichia coli	219	WGS	224	5743488	50.4405	Switzerland	2020
562.502	Escherichia coli	219	Complete	5	5592499	50.4059	Hong Kong	2004-10-01
562.466	Escherichia coli	25	WGS	101	5239138	50.6288	Denmark
562.673	Escherichia coli	25	WGS	251	4955756	50.685	USA
562.463	Escherichia coli	25	WGS	91	5005517	50.6464	Canada	2007-04-19
562.794	Escherichia coli	25	WGS	96	5076395	50.5295	China	2013
562.705	Escherichia coli	25	WGS	233	5451812	50.5667	Switzerland	2020
562.688	Escherichia coli	25	WGS	157	5048306	50.7198	Switzerland	2015
562.218	Escherichia coli	25	WGS	198	4958694	50.64	USA	2015
562.463	Escherichia coli	25	WGS	120	4923937	50.7144
562.715	Escherichia coli	25	WGS	39	5593905	50.57	Norway	2009-06-12
562.464	Escherichia coli	25	WGS	164	5533994	50.5296	Canada	2013-11-16
562.794	Escherichia coli	25	WGS	157	5310037	50.4633	China	2009
562.671	Escherichia coli	25	WGS	224	5619549	50.2086	United Kingdom	2018-01-18
562.944	Escherichia coli	25	WGS	186	5487231	50.5518	Australia	2018-07-19
562.173	Escherichia coli	25	WGS	151	5402654	50.52	Canada	2012-12-21
562.795	Escherichia coli	25	WGS	140	5167103	50.5537	China	2009
745156	Escherichia coli	25	Complete	4	5156928	50.61
562.794	Escherichia coli	25	WGS	134	5121216	50.6859	China	2014
562.464	Escherichia coli	25	WGS	110	5097391	50.5549	Canada	2007-04-19
562.795	Escherichia coli	25	WGS	175	5668947	50.5352	China	2019
562.218	Escherichia coli	25	WGS	186	4956823	50.66	USA	2008-01-24
562.475	Escherichia coli	25	WGS	164	4914471	50.9751	Japan	2014
562.206	Escherichia coli	25	WGS	243	5157208	50.76	USA	1947
562.944	Escherichia coli	25	WGS	170	5385473	50.5662	Australia	2018-06-07
562.464	Escherichia coli	25	WGS	76	4911063	50.7456	Canada	2011
562.467	Escherichia coli	25	WGS	153	5748156	50.6124	Canada	2005-03-21
562.474	Escherichia coli	25	WGS	220	5224511	50.6549	Japan	2014
562.46	Escherichia coli	25	WGS	125	5089265	50.7452	Argentina	1998
562.387	Escherichia coli	25	WGS	259	5522556	50.5052	United Kingdom	2017-10-01
562.39	Escherichia coli	25	WGS	358	5670114	50.4462	United Kingdom	2018-01-01
562.795	Escherichia coli	25	WGS	110	4909705	50.6625	China	2014
562.782	Escherichia coli	25	WGS	123	4951158	50.6266	Thailand	1980-1989
562.899	Escherichia coli	25	WGS	151	5545283	50.5025		2015-01-12
562.794	Escherichia coli	25	WGS	133	5231712	50.4762	China	2019
562.467	Escherichia coli	25	WGS	170	4987637	50.3476	Canada	1996
562.782	Escherichia coli	25	WGS	251	5259764	50.3757	USA	2016-11-01
562.387	Escherichia coli	25	WGS	345	5393038	50.5776	United Kingdom	2017-04-01
562.138	Escherichia coli	25	WGS	4	5382344	50.71	Finland	2015
562.981	Escherichia coli	25	WGS	189	5453193	50.55	Netherlands	2013-10-01
562.944	Escherichia coli	25	WGS	363	5331661	50.6405	Australia	2017-12-20
562.363	Escherichia coli	25	WGS	69	5169932	50.623	Kenya	2018-04-01
562.794	Escherichia coli	25	WGS	170	5123478	50.4278	China	2019
562.802	Escherichia coli	25	WGS	147	5064998	50.64	USA	1999
562.796	Escherichia coli	25	WGS	114	5235434	50.625	China	2019
562.976	Escherichia coli	25	WGS	141	5520468	50.6	Netherlands	2013-12-01
562.723	Escherichia coli	25	WGS	370	5505055	50.5143	France	2017
562.944	Escherichia coli	25	WGS	144	5118771	50.5918	Australia	2019-11-25
562.22	Escherichia coli	25	WGS	225	5291403	50.55	USA	2010-07-29
562.469	Escherichia coli	25	WGS	242	5096683	50.801	Japan	2014
[truncated: 1,552 more rows]
